# Supplementary material for: Comprehensive Plasma N-Glycoproteome Profiling Based on EThcD-sceHCD-MS/MS
Source: Front Chem. 2022 Jun 20;10:920009. doi: 10.3389/fchem.2022.920009 (PMC9251008; doi:10.3389/fchem.2022.920009)
Supplement: Supplementary file 1 [file Table1.XLSX]

## Sheet: Table S1
Table S1-Identification of intact N-glycopeptides using different fragmentation modes. (identified: "+"; unidentified: "-")
Peptides	Glycans	Protein Name	EThcD-R1	EThcD-R2	EThcD-R3	sceHCD-R1	sceHCD-R2	sceHCD-R3	EThcD-sceHCD-R1	EThcD-sceHCD-R2	EThcD-sceHCD-R3
R.SRYPHKPEIN[+1913.677]STTHPGADLQENFC[+57.021]R.N	HexNAc(4)Hex(5)NeuAc(1)	>sp|P00734|THRB_HUMAN Prothrombin OS=Homo sapiens OX=9606 GN=F2 PE=1 SV=2	+	+	+	+	+	+	+	+	+
R.RNPPMGGNVVIFDTVITNQEEPYQN[+2059.735]HSGR.F	HexNAc(4)Hex(5)Fuc(1)NeuAc(1)	>sp|P02745|C1QA_HUMAN Complement C1q subcomponent subunit A OS=Homo sapiens OX=9606 GN=C1QA PE=1 SV=2	+	+	+	+	+	+	+	+	+
R.SRYPHKPEIN[+2350.830]STTHPGADLQENFC[+57.021]R.N	HexNAc(4)Hex(5)Fuc(1)NeuAc(2)	>sp|P00734|THRB_HUMAN Prothrombin OS=Homo sapiens OX=9606 GN=F2 PE=1 SV=2	+	+	+	+	+	+	+	+	+
R.SRYPHKPEIN[+2204.772]STTHPGADLQENFC[+57.021]R.N	HexNAc(4)Hex(5)NeuAc(2)	>sp|P00734|THRB_HUMAN Prothrombin OS=Homo sapiens OX=9606 GN=F2 PE=1 SV=2	+	+	+	+	+	+	+	+	+
K.TVLTPATNHMGN[+1378.476]VTFTIPANR.E	HexNAc(2)Hex(6)	>sp|P01024|CO3_HUMAN Complement C3 OS=Homo sapiens OX=9606 GN=C3 PE=1 SV=2	+	+	+	+	+	+	+	+	+
K.RHEEGHMLN[+1913.677]C[+57.021]TC[+57.021]FGQGR.G	HexNAc(4)Hex(5)NeuAc(1)	>sp|P02751|FINC_HUMAN Fibronectin OS=Homo sapiens OX=9606 GN=FN1 PE=1 SV=4	+	+	+	+	+	+	+	+	+
K.TVLTPATNHMGN[+1216.423]VTFTIPANR.E	HexNAc(2)Hex(5)	>sp|P01024|CO3_HUMAN Complement C3 OS=Homo sapiens OX=9606 GN=C3 PE=1 SV=2	+	+	+	+	+	+	+	+	+
K.TVLTPATNHMGN[+1540.529]VTFTIPANR.E	HexNAc(2)Hex(7)	>sp|P01024|CO3_HUMAN Complement C3 OS=Homo sapiens OX=9606 GN=C3 PE=1 SV=2	+	+	+	+	+	+	+	+	+
K.HAN[+2204.772]WTLTPLK.S	HexNAc(4)Hex(5)NeuAc(2)	>sp|P27169|PON1_HUMAN Serum paraoxonase/arylesterase 1 OS=Homo sapiens OX=9606 GN=PON1 PE=1 SV=3	+	+	+	+	+	+	+	+	+
K.HAN[+1913.677]WTLTPLK.S	HexNAc(4)Hex(5)NeuAc(1)	>sp|P27169|PON1_HUMAN Serum paraoxonase/arylesterase 1 OS=Homo sapiens OX=9606 GN=PON1 PE=1 SV=3	+	+	+	+	+	+	+	+	+
K.RHEEGHMLN[+2204.772]C[+57.021]TC[+57.021]FGQGR.G	HexNAc(4)Hex(5)NeuAc(2)	>sp|P02751|FINC_HUMAN Fibronectin OS=Homo sapiens OX=9606 GN=FN1 PE=1 SV=4	+	+	+	+	+	+	+	+	+
R.GLN[+2204.772]VTLSSTGR.N	HexNAc(4)Hex(5)NeuAc(2)	>sp|P0C0L4|CO4A_HUMAN Complement C4-A OS=Homo sapiens OX=9606 GN=C4A PE=1 SV=2	+	+	+	+	+	+	+	+	+
R.HN[+1913.677]STGC[+57.021]LR.M	HexNAc(4)Hex(5)NeuAc(1)	>sp|P10909|CLUS_HUMAN Clusterin OS=Homo sapiens OX=9606 GN=CLU PE=1 SV=1	+	+	+	+	+	+	+	+	+
R.HN[+2278.809]STGC[+57.021]LR.M	HexNAc(5)Hex(6)NeuAc(1)	>sp|P10909|CLUS_HUMAN Clusterin OS=Homo sapiens OX=9606 GN=CLU PE=1 SV=1	+	+	+	+	+	+	+	+	+
K.TPLTAN[+2262.814]ITK.S	HexNAc(5)Hex(5)Fuc(1)NeuAc(1)	>sp|P01877|IGHA2_HUMAN Immunoglobulin heavy constant alpha 2 OS=Homo sapiens OX=9606 GN=IGHA2 PE=1 SV=4	+	+	+	+	+	+	+	+	+
R.GHVN[+2204.772]ITR.S	HexNAc(4)Hex(5)NeuAc(2)	>sp|P00734|THRB_HUMAN Prothrombin OS=Homo sapiens OX=9606 GN=F2 PE=1 SV=2	+	+	+	+	+	+	+	+	+
K.N[+2204.772]GSLFAFR.G	HexNAc(4)Hex(5)NeuAc(2)	>sp|P04004|VTNC_HUMAN Vitronectin OS=Homo sapiens OX=9606 GN=VTN PE=1 SV=1	+	+	+	+	+	+	+	+	+
K.KKEDALN[+2204.772]ETR.E	HexNAc(4)Hex(5)NeuAc(2)	>sp|P10909|CLUS_HUMAN Clusterin OS=Homo sapiens OX=9606 GN=CLU PE=1 SV=1	+	+	+	+	+	+	+	+	+
K.KKEDALN[+2861.000]ETR.E	HexNAc(5)Hex(6)NeuAc(3)	>sp|P10909|CLUS_HUMAN Clusterin OS=Homo sapiens OX=9606 GN=CLU PE=1 SV=1	+	+	+	+	+	+	+	+	+
K.N[+2059.735]NSDISSTR.G	HexNAc(4)Hex(5)Fuc(1)NeuAc(1)	>sp|P01871|IGHM_HUMAN Immunoglobulin heavy constant mu OS=Homo sapiens OX=9606 GN=IGHM PE=1 SV=4	+	+	+	+	+	+	+	+	+
K.TKPREEQYN[+1606.587]STYR.V	HexNAc(4)Hex(4)Fuc(1)	>sp|P01857|IGHG1_HUMAN Immunoglobulin heavy constant gamma 1 OS=Homo sapiens OX=9606 GN=IGHG1 PE=1 SV=1	+	+	+	+	+	+	+	+	+
K.VC[+57.021]QDC[+57.021]PLLAPLN[+2204.772]DTR.V	HexNAc(4)Hex(5)NeuAc(2)	>sp|P02765|FETUA_HUMAN Alpha-2-HS-glycoprotein OS=Homo sapiens OX=9606 GN=AHSG PE=1 SV=2	+	+	+	+	+	+	+	+	+
R.RNPPM[+15.995]GGNVVIFDTVITNQEEPYQN[+2059.735]HSGR.F	HexNAc(4)Hex(5)Fuc(1)NeuAc(1)	>sp|P02745|C1QA_HUMAN Complement C1q subcomponent subunit A OS=Homo sapiens OX=9606 GN=C1QA PE=1 SV=2	+	+	+	+	+	+	+	+	+
K.KKEDALN[+1913.677]ETR.E	HexNAc(4)Hex(5)NeuAc(1)	>sp|P10909|CLUS_HUMAN Clusterin OS=Homo sapiens OX=9606 GN=CLU PE=1 SV=1	+	+	+	+	+	+	+	+	+
K.KKEDALN[+2715.963]ETR.E	HexNAc(5)Hex(6)Fuc(1)NeuAc(2)	>sp|P10909|CLUS_HUMAN Clusterin OS=Homo sapiens OX=9606 GN=CLU PE=1 SV=1	+	+	+	+	+	+	+	+	+
K.YRGTAGNALMDGASQLMGEN[+1913.677]R.T	HexNAc(4)Hex(5)NeuAc(1)	>sp|P02675|FIBB_HUMAN Fibrinogen beta chain OS=Homo sapiens OX=9606 GN=FGB PE=1 SV=2	+	+	+	+	+	+	+	+	+
K.RHEEGHM[+15.995]LN[+2204.772]C[+57.021]TC[+57.021]FGQGR.G	HexNAc(4)Hex(5)NeuAc(2)	>sp|P02751|FINC_HUMAN Fibronectin OS=Homo sapiens OX=9606 GN=FN1 PE=1 SV=4	+	+	+	+	+	+	+	+	+
R.GHVN[+2350.830]ITR.S	HexNAc(4)Hex(5)Fuc(1)NeuAc(2)	>sp|P00734|THRB_HUMAN Prothrombin OS=Homo sapiens OX=9606 GN=F2 PE=1 SV=2	+	+	+	+	+	+	+	+	+
K.RHEEGHMLN[+2262.814]C[+57.021]TC[+57.021]FGQGR.G	HexNAc(5)Hex(5)Fuc(1)NeuAc(1)	>sp|P02751|FINC_HUMAN Fibronectin OS=Homo sapiens OX=9606 GN=FN1 PE=1 SV=4	+	+	+	+	+	+	+	+	+
K.KKEDALN[+2350.830]ETR.E	HexNAc(4)Hex(5)Fuc(1)NeuAc(2)	>sp|P10909|CLUS_HUMAN Clusterin OS=Homo sapiens OX=9606 GN=CLU PE=1 SV=1	+	+	+	+	+	+	+	+	+
K.N[+2262.814]NSDISSTR.G	HexNAc(5)Hex(5)Fuc(1)NeuAc(1)	>sp|P01871|IGHM_HUMAN Immunoglobulin heavy constant mu OS=Homo sapiens OX=9606 GN=IGHM PE=1 SV=4	+	+	+	+	+	+	+	+	+
R.HN[+2569.905]STGC[+57.021]LR.M	HexNAc(5)Hex(6)NeuAc(2)	>sp|P10909|CLUS_HUMAN Clusterin OS=Homo sapiens OX=9606 GN=CLU PE=1 SV=1	+	+	+	+	+	+	+	+	+
R.HN[+2715.963]STGC[+57.021]LR.M	HexNAc(5)Hex(6)Fuc(1)NeuAc(2)	>sp|P10909|CLUS_HUMAN Clusterin OS=Homo sapiens OX=9606 GN=CLU PE=1 SV=1	+	+	+	+	+	+	+	+	+
K.TKPREEQFN[+1444.534]STFR.V	HexNAc(4)Hex(3)Fuc(1)	>sp|P01859|IGHG2_HUMAN Immunoglobulin heavy constant gamma 2 OS=Homo sapiens OX=9606 GN=IGHG2 PE=1 SV=2	+	+	+	+	+	+	+	+	+
K.NN[+2204.772]ATVHEQVGGPSLTSDLQAQSK.G	HexNAc(4)Hex(5)NeuAc(2)	>sp|P04004|VTNC_HUMAN Vitronectin OS=Homo sapiens OX=9606 GN=VTN PE=1 SV=1	+	+	+	+	+	-	+	+	+
K.VTQVYAEN[+3007.058]GTVLQGSTVASVYK.G	HexNAc(5)Hex(6)Fuc(1)NeuAc(3)	>sp|P27169|PON1_HUMAN Serum paraoxonase/arylesterase 1 OS=Homo sapiens OX=9606 GN=PON1 PE=1 SV=3	-	+	+	+	+	+	+	+	+
K.NN[+3007.058]ATVHEQVGGPSLTSDLQAQSK.G	HexNAc(5)Hex(6)Fuc(1)NeuAc(3)	>sp|P04004|VTNC_HUMAN Vitronectin OS=Homo sapiens OX=9606 GN=VTN PE=1 SV=1	+	+	+	-	+	+	+	+	+
K.VTQVYAEN[+2715.963]GTVLQGSTVASVYK.G	HexNAc(5)Hex(6)Fuc(1)NeuAc(2)	>sp|P27169|PON1_HUMAN Serum paraoxonase/arylesterase 1 OS=Homo sapiens OX=9606 GN=PON1 PE=1 SV=3	+	+	-	+	+	+	+	+	+
R.GGNSNGALC[+57.021]HFPFLYNNHN[+1913.677]YTDC[+57.021]TSEGRR.D	HexNAc(4)Hex(5)NeuAc(1)	>sp|P02751|FINC_HUMAN Fibronectin OS=Homo sapiens OX=9606 GN=FN1 PE=1 SV=4	+	+	+	-	+	+	+	+	+
K.PREEQFN[+1444.534]STFR.V	HexNAc(4)Hex(3)Fuc(1)	>sp|P01859|IGHG2_HUMAN Immunoglobulin heavy constant gamma 2 OS=Homo sapiens OX=9606 GN=IGHG2 PE=1 SV=2	+	+	+	+	+	+	+	+	-
R.HN[+2350.830]STGC[+57.021]LR.M	HexNAc(4)Hex(5)Fuc(1)NeuAc(2)	>sp|P10909|CLUS_HUMAN Clusterin OS=Homo sapiens OX=9606 GN=CLU PE=1 SV=1	+	-	+	+	+	+	+	+	+
R.HN[+2059.735]STGC[+57.021]LR.M	HexNAc(4)Hex(5)Fuc(1)NeuAc(1)	>sp|P10909|CLUS_HUMAN Clusterin OS=Homo sapiens OX=9606 GN=CLU PE=1 SV=1	-	+	+	+	+	+	+	+	+
K.PREEQFN[+1606.587]STFR.V	HexNAc(4)Hex(4)Fuc(1)	>sp|P01859|IGHG2_HUMAN Immunoglobulin heavy constant gamma 2 OS=Homo sapiens OX=9606 GN=IGHG2 PE=1 SV=2	+	+	+	+	+	-	+	+	+
K.N[+2204.772]FTENDLLVR.I	HexNAc(4)Hex(5)NeuAc(2)	>sp|P00734|THRB_HUMAN Prothrombin OS=Homo sapiens OX=9606 GN=F2 PE=1 SV=2	+	+	-	+	+	+	+	+	+
R.FSDGLESN[+1864.634]SSTQFEVK.K	HexNAc(2)Hex(9)	>sp|P0C0L4|CO4A_HUMAN Complement C4-A OS=Homo sapiens OX=9606 GN=C4A PE=1 SV=2	+	+	-	+	+	+	+	+	+
K.KKEDALN[+2569.905]ETR.E	HexNAc(5)Hex(6)NeuAc(2)	>sp|P10909|CLUS_HUMAN Clusterin OS=Homo sapiens OX=9606 GN=CLU PE=1 SV=1	+	+	+	+	-	+	+	+	+
K.VSAITLVSATSTTAN[+1702.581]MTVGPEGK.W	HexNAc(2)Hex(8)	>sp|P12259|FA5_HUMAN Coagulation factor V OS=Homo sapiens OX=9606 GN=F5 PE=1 SV=4	-	+	+	+	+	+	+	+	+
K.HYTN[+2059.735]SSQDVTVPC[+57.021]R.V	HexNAc(4)Hex(5)Fuc(1)NeuAc(1)	>sp|P01877|IGHA2_HUMAN Immunoglobulin heavy constant alpha 2 OS=Homo sapiens OX=9606 GN=IGHA2 PE=1 SV=4	+	+	+	+	+	+	+	-	+
R.GTAGNALMDGASQLMGEN[+1913.677]R.T	HexNAc(4)Hex(5)NeuAc(1)	>sp|P02675|FIBB_HUMAN Fibrinogen beta chain OS=Homo sapiens OX=9606 GN=FGB PE=1 SV=2	+	+	-	+	+	+	+	+	+
R.LAN[+2861.000]LTQGEDQYYLR.V	HexNAc(5)Hex(6)NeuAc(3)	>sp|P10909|CLUS_HUMAN Clusterin OS=Homo sapiens OX=9606 GN=CLU PE=1 SV=1	-	+	+	+	+	+	+	+	+
K.RHEEGHM[+15.995]LN[+1913.677]C[+57.021]TC[+57.021]FGQGR.G	HexNAc(4)Hex(5)NeuAc(1)	>sp|P02751|FINC_HUMAN Fibronectin OS=Homo sapiens OX=9606 GN=FN1 PE=1 SV=4	+	-	+	+	+	+	+	+	+
K.STGKPTLYN[+1702.581]VSLVMSDTAGTC[+57.021]Y.-	HexNAc(2)Hex(8)	>sp|P01871|IGHM_HUMAN Immunoglobulin heavy constant mu OS=Homo sapiens OX=9606 GN=IGHM PE=1 SV=4	+	+	+	+	+	-	+	+	+
R.GTAGNALMDGASQLMGEN[+2204.772]R.T	HexNAc(4)Hex(5)NeuAc(2)	>sp|P02675|FIBB_HUMAN Fibrinogen beta chain OS=Homo sapiens OX=9606 GN=FGB PE=1 SV=2	+	+	+	+	-	+	+	+	+
K.TKPREEQYN[+1768.640]STYR.V	HexNAc(4)Hex(5)Fuc(1)	>sp|P01857|IGHG1_HUMAN Immunoglobulin heavy constant gamma 1 OS=Homo sapiens OX=9606 GN=IGHG1 PE=1 SV=1	+	-	+	+	+	+	+	+	+
R.HN[+1548.545]STGC[+57.021]LR.M	HexNAc(3)Hex(4)NeuAc(1)	>sp|P10909|CLUS_HUMAN Clusterin OS=Homo sapiens OX=9606 GN=CLU PE=1 SV=1	+	+	-	+	+	+	+	+	+
K.IPC[+57.021]SQPPQIEHGTIN[+2204.772]SSR.S	HexNAc(4)Hex(5)NeuAc(2)	>sp|P08603|CFAH_HUMAN Complement factor H OS=Homo sapiens OX=9606 GN=CFH PE=1 SV=4	+	+	+	+	+	-	+	+	+
K.PREEQYN[+1444.534]STYR.V	HexNAc(4)Hex(3)Fuc(1)	>sp|P01857|IGHG1_HUMAN Immunoglobulin heavy constant gamma 1 OS=Homo sapiens OX=9606 GN=IGHG1 PE=1 SV=1	+	-	+	+	+	+	+	+	+
K.YRGTAGNALMDGASQLMGEN[+2204.772]R.T	HexNAc(4)Hex(5)NeuAc(2)	>sp|P02675|FIBB_HUMAN Fibrinogen beta chain OS=Homo sapiens OX=9606 GN=FGB PE=1 SV=2	+	+	+	-	+	+	+	+	+
K.NN[+2861.000]ATVHEQVGGPSLTSDLQAQSK.G	HexNAc(5)Hex(6)NeuAc(3)	>sp|P04004|VTNC_HUMAN Vitronectin OS=Homo sapiens OX=9606 GN=VTN PE=1 SV=1	+	+	+	+	+	-	+	+	-
K.TVLTPATNHM[+15.995]GN[+1378.476]VTFTIPANR.E	HexNAc(2)Hex(6)	>sp|P01024|CO3_HUMAN Complement C3 OS=Homo sapiens OX=9606 GN=C3 PE=1 SV=2	+	-	-	+	+	+	+	+	+
R.LAN[+2204.772]LTQGEDQYYLR.V	HexNAc(4)Hex(5)NeuAc(2)	>sp|P10909|CLUS_HUMAN Clusterin OS=Homo sapiens OX=9606 GN=CLU PE=1 SV=1	-	-	+	+	+	+	+	+	+
R.HSHNNN[+2204.772]SSDLHPHK.H	HexNAc(4)Hex(5)NeuAc(2)	>sp|P04196|HRG_HUMAN Histidine-rich glycoprotein OS=Homo sapiens OX=9606 GN=HRG PE=1 SV=1	+	-	+	+	+	+	+	-	+
K.EDALN[+2861.000]ETR.E	HexNAc(5)Hex(6)NeuAc(3)	>sp|P10909|CLUS_HUMAN Clusterin OS=Homo sapiens OX=9606 GN=CLU PE=1 SV=1	+	+	+	-	-	+	+	+	+
K.MDGASN[+2204.772]VTC[+57.021]INSR.W	HexNAc(4)Hex(5)NeuAc(2)	>sp|P08603|CFAH_HUMAN Complement factor H OS=Homo sapiens OX=9606 GN=CFH PE=1 SV=4	+	+	-	+	-	+	+	+	+
K.STGKPTLYN[+1378.476]VSLVMSDTAGTC[+57.021]Y.-	HexNAc(2)Hex(6)	>sp|P01871|IGHM_HUMAN Immunoglobulin heavy constant mu OS=Homo sapiens OX=9606 GN=IGHM PE=1 SV=4	+	-	+	+	+	-	+	+	+
R.EEQYN[+1768.640]STYR.V	HexNAc(4)Hex(5)Fuc(1)	>sp|P01857|IGHG1_HUMAN Immunoglobulin heavy constant gamma 1 OS=Homo sapiens OX=9606 GN=IGHG1 PE=1 SV=1	-	-	+	+	+	+	+	+	+
R.HN[+2643.941]STGC[+57.021]LR.M	HexNAc(6)Hex(7)NeuAc(1)	>sp|P10909|CLUS_HUMAN Clusterin OS=Homo sapiens OX=9606 GN=CLU PE=1 SV=1	+	+	-	+	-	+	+	+	+
K.PREEQFN[+1768.640]STFR.V	HexNAc(4)Hex(5)Fuc(1)	>sp|P01859|IGHG2_HUMAN Immunoglobulin heavy constant gamma 2 OS=Homo sapiens OX=9606 GN=IGHG2 PE=1 SV=2	+	+	+	+	-	-	+	+	+
R.GLTFQQN[+2116.756]ASSMC[+57.021]VPDQDTAIR.V	HexNAc(5)Hex(5)NeuAc(1)	>sp|P01871|IGHM_HUMAN Immunoglobulin heavy constant mu OS=Homo sapiens OX=9606 GN=IGHM PE=1 SV=4	+	+	-	+	-	+	+	+	+
K.HYTN[+2350.830]SSQDVTVPC[+57.021]R.V	HexNAc(4)Hex(5)Fuc(1)NeuAc(2)	>sp|P01877|IGHA2_HUMAN Immunoglobulin heavy constant alpha 2 OS=Homo sapiens OX=9606 GN=IGHA2 PE=1 SV=4	-	+	+	-	+	+	+	+	+
K.TKPREEQFN[+1606.587]STFR.V	HexNAc(4)Hex(4)Fuc(1)	>sp|P01859|IGHG2_HUMAN Immunoglobulin heavy constant gamma 2 OS=Homo sapiens OX=9606 GN=IGHG2 PE=1 SV=2	+	+	+	-	-	+	+	+	+
K.HYTN[+2262.814]SSQDVTVPC[+57.021]R.V	HexNAc(5)Hex(5)Fuc(1)NeuAc(1)	>sp|P01877|IGHA2_HUMAN Immunoglobulin heavy constant alpha 2 OS=Homo sapiens OX=9606 GN=IGHA2 PE=1 SV=4	+	+	-	+	+	+	+	-	+
K.HYTN[+2553.910]SSQDVTVPC[+57.021]R.V	HexNAc(5)Hex(5)Fuc(1)NeuAc(2)	>sp|P01877|IGHA2_HUMAN Immunoglobulin heavy constant alpha 2 OS=Homo sapiens OX=9606 GN=IGHA2 PE=1 SV=4	+	+	-	+	+	+	+	-	+
K.VC[+57.021]QDC[+57.021]PLLAPLN[+3007.058]DTR.V	HexNAc(5)Hex(6)Fuc(1)NeuAc(3)	>sp|P02765|FETUA_HUMAN Alpha-2-HS-glycoprotein OS=Homo sapiens OX=9606 GN=AHSG PE=1 SV=2	+	+	+	+	-	-	+	+	+
K.RHEEGHMLN[+1971.719]C[+57.021]TC[+57.021]FGQGR.G	HexNAc(5)Hex(5)Fuc(1)	>sp|P02751|FINC_HUMAN Fibronectin OS=Homo sapiens OX=9606 GN=FN1 PE=1 SV=4	+	+	+	-	+	-	+	+	+
K.KKEDALN[+3007.058]ETR.E	HexNAc(5)Hex(6)Fuc(1)NeuAc(3)	>sp|P10909|CLUS_HUMAN Clusterin OS=Homo sapiens OX=9606 GN=CLU PE=1 SV=1	+	+	-	+	-	+	+	+	+
K.TKPREEQYN[+1444.534]STYR.V	HexNAc(4)Hex(3)Fuc(1)	>sp|P01857|IGHG1_HUMAN Immunoglobulin heavy constant gamma 1 OS=Homo sapiens OX=9606 GN=IGHG1 PE=1 SV=1	+	+	+	+	-	-	+	+	+
R.NIN[+2861.000]YTER.G	HexNAc(5)Hex(6)NeuAc(3)	>sp|P80108|PHLD_HUMAN Phosphatidylinositol-glycan-specific phospholipase D OS=Homo sapiens OX=9606 GN=GPLD1 PE=1 SV=3	+	+	+	-	+	-	+	+	+
K.VTQVYAEN[+2861.000]GTVLQGSTVASVYK.G	HexNAc(5)Hex(6)NeuAc(3)	>sp|P27169|PON1_HUMAN Serum paraoxonase/arylesterase 1 OS=Homo sapiens OX=9606 GN=PON1 PE=1 SV=3	-	+	+	-	+	-	+	+	+
R.FSDGLESN[+1702.581]SSTQFEVKK.Y	HexNAc(2)Hex(8)	>sp|P0C0L4|CO4A_HUMAN Complement C4-A OS=Homo sapiens OX=9606 GN=C4A PE=1 SV=2	-	+	-	+	-	+	+	+	+
R.EEQYN[+1606.587]STYR.V	HexNAc(4)Hex(4)Fuc(1)	>sp|P01857|IGHG1_HUMAN Immunoglobulin heavy constant gamma 1 OS=Homo sapiens OX=9606 GN=IGHG1 PE=1 SV=1	-	-	-	+	+	+	+	+	+
K.HAN[+1710.598]WTLTPLK.S	HexNAc(3)Hex(5)NeuAc(1)	>sp|P27169|PON1_HUMAN Serum paraoxonase/arylesterase 1 OS=Homo sapiens OX=9606 GN=PON1 PE=1 SV=3	+	-	-	-	+	+	+	+	+
R.FSDGLESN[+1864.634]SSTQFEVKK.Y	HexNAc(2)Hex(9)	>sp|P0C0L4|CO4A_HUMAN Complement C4-A OS=Homo sapiens OX=9606 GN=C4A PE=1 SV=2	-	+	+	+	-	+	+	+	-
K.AALAAFNAQNN[+2204.772]GSNFQLEEISR.A	HexNAc(4)Hex(5)NeuAc(2)	>sp|P02765|FETUA_HUMAN Alpha-2-HS-glycoprotein OS=Homo sapiens OX=9606 GN=AHSG PE=1 SV=2	+	-	-	-	+	+	+	+	+
R.GHVN[+1913.677]ITR.S	HexNAc(4)Hex(5)NeuAc(1)	>sp|P00734|THRB_HUMAN Prothrombin OS=Homo sapiens OX=9606 GN=F2 PE=1 SV=2	-	-	-	+	+	+	+	+	+
R.HN[+2204.772]STGC[+57.021]LR.M	HexNAc(4)Hex(5)NeuAc(2)	>sp|P10909|CLUS_HUMAN Clusterin OS=Homo sapiens OX=9606 GN=CLU PE=1 SV=1	-	-	+	-	+	+	+	+	+
R.GNVAVTVSGHTC[+57.021]QHWSAQTPHTHN[+2204.772]R.T	HexNAc(4)Hex(5)NeuAc(2)	>sp|P00747|PLMN_HUMAN Plasminogen OS=Homo sapiens OX=9606 GN=PLG PE=1 SV=2	+	+	-	+	-	-	+	+	+
K.TLFC[+57.021]N[+1913.677]ASK.E	HexNAc(4)Hex(5)NeuAc(1)	>sp|P20851|C4BPB_HUMAN C4b-binding protein beta chain OS=Homo sapiens OX=9606 GN=C4BPB PE=1 SV=1	-	-	-	+	+	+	+	+	+
K.HN[+2204.772]FSHC[+57.021]C[+57.021]SK.V	HexNAc(4)Hex(5)NeuAc(2)	>sp|P43652|AFAM_HUMAN Afamin OS=Homo sapiens OX=9606 GN=AFM PE=1 SV=1	-	-	-	+	+	+	+	+	+
K.TVLTPATNHM[+15.995]GN[+1216.423]VTFTIPANR.E	HexNAc(2)Hex(5)	>sp|P01024|CO3_HUMAN Complement C3 OS=Homo sapiens OX=9606 GN=C3 PE=1 SV=2	-	-	-	+	+	+	+	+	+
K.EHEGAIYPDN[+2204.772]TTDFQR.A	HexNAc(4)Hex(5)NeuAc(2)	>sp|P00450|CERU_HUMAN Ceruloplasmin OS=Homo sapiens OX=9606 GN=CP PE=1 SV=1	-	-	-	+	+	+	+	+	+
K.VTQVYAEN[+2569.905]GTVLQGSTVASVYK.G	HexNAc(5)Hex(6)NeuAc(2)	>sp|P27169|PON1_HUMAN Serum paraoxonase/arylesterase 1 OS=Homo sapiens OX=9606 GN=PON1 PE=1 SV=3	+	-	+	-	+	+	-	+	+
K.N[+2204.772]TTC[+57.021]QDLQIEVTVK.G	HexNAc(4)Hex(5)NeuAc(2)	>sp|P0C0L4|CO4A_HUMAN Complement C4-A OS=Homo sapiens OX=9606 GN=C4A PE=1 SV=2	+	+	-	-	+	-	+	+	+
K.HYTN[+1971.719]SSQDVTVPC[+57.021]R.V	HexNAc(5)Hex(5)Fuc(1)	>sp|P01877|IGHA2_HUMAN Immunoglobulin heavy constant alpha 2 OS=Homo sapiens OX=9606 GN=IGHA2 PE=1 SV=4	+	-	-	+	+	+	+	+	-
R.SRYPHKPEIN[+2204.772]STTHPGADLQENFC[+57.021]RNPDSSTTGPWC[+57.021]YTTDPTVR.R	HexNAc(4)Hex(5)NeuAc(2)	>sp|P00734|THRB_HUMAN Prothrombin OS=Homo sapiens OX=9606 GN=F2 PE=1 SV=2	+	-	+	-	+	-	+	+	+
R.LQNNENN[+2204.772]ISC[+57.021]VER.G	HexNAc(4)Hex(5)NeuAc(2)	>sp|Q03591|FHR1_HUMAN Complement factor H-related protein 1 OS=Homo sapiens OX=9606 GN=CFHR1 PE=1 SV=2	-	+	-	+	+	-	+	+	+
R.RNPPMGGNVVIFDTVITNQEEPYQN[+1768.640]HSGR.F	HexNAc(4)Hex(5)Fuc(1)	>sp|P02745|C1QA_HUMAN Complement C1q subcomponent subunit A OS=Homo sapiens OX=9606 GN=C1QA PE=1 SV=2	-	+	+	+	-	-	+	+	+
R.HN[+2861.000]STGC[+57.021]LR.M	HexNAc(5)Hex(6)NeuAc(3)	>sp|P10909|CLUS_HUMAN Clusterin OS=Homo sapiens OX=9606 GN=CLU PE=1 SV=1	+	+	-	+	-	+	+	+	-
R.EEQYN[+1444.534]STYR.V	HexNAc(4)Hex(3)Fuc(1)	>sp|P01857|IGHG1_HUMAN Immunoglobulin heavy constant gamma 1 OS=Homo sapiens OX=9606 GN=IGHG1 PE=1 SV=1	-	-	-	+	+	+	+	+	+
K.RHEEGHMLN[+2059.735]C[+57.021]TC[+57.021]FGQGR.G	HexNAc(4)Hex(5)Fuc(1)NeuAc(1)	>sp|P02751|FINC_HUMAN Fibronectin OS=Homo sapiens OX=9606 GN=FN1 PE=1 SV=4	+	+	+	-	-	-	+	+	+
K.EHEGAIYPDN[+3007.058]TTDFQR.A	HexNAc(5)Hex(6)Fuc(1)NeuAc(3)	>sp|P00450|CERU_HUMAN Ceruloplasmin OS=Homo sapiens OX=9606 GN=CP PE=1 SV=1	-	-	+	+	+	+	+	-	+
K.EDALN[+3007.058]ETR.E	HexNAc(5)Hex(6)Fuc(1)NeuAc(3)	>sp|P10909|CLUS_HUMAN Clusterin OS=Homo sapiens OX=9606 GN=CLU PE=1 SV=1	-	+	+	-	+	+	+	-	+
R.GHVN[+1548.545]ITR.S	HexNAc(3)Hex(4)NeuAc(1)	>sp|P00734|THRB_HUMAN Prothrombin OS=Homo sapiens OX=9606 GN=F2 PE=1 SV=2	-	-	-	+	+	+	+	+	+
K.YRGTAGNALMDGASQLMGEN[+2262.814]R.T	HexNAc(5)Hex(5)Fuc(1)NeuAc(1)	>sp|P02675|FIBB_HUMAN Fibrinogen beta chain OS=Homo sapiens OX=9606 GN=FGB PE=1 SV=2	+	+	+	-	-	-	+	+	+
R.HN[+3081.095]STGC[+57.021]LR.M	HexNAc(6)Hex(7)Fuc(1)NeuAc(2)	>sp|P10909|CLUS_HUMAN Clusterin OS=Homo sapiens OX=9606 GN=CLU PE=1 SV=1	-	-	+	-	+	+	+	+	+
K.KEDALN[+2861.000]ETR.E	HexNAc(5)Hex(6)NeuAc(3)	>sp|P10909|CLUS_HUMAN Clusterin OS=Homo sapiens OX=9606 GN=CLU PE=1 SV=1	+	+	+	+	-	-	+	-	+
K.YRGTAGNALMDGASQLM[+15.995]GEN[+1913.677]R.T	HexNAc(4)Hex(5)NeuAc(1)	>sp|P02675|FIBB_HUMAN Fibrinogen beta chain OS=Homo sapiens OX=9606 GN=FGB PE=1 SV=2	+	+	+	-	-	-	+	+	+
K.TKPREEQYN[+1768.640]STFR.V	HexNAc(4)Hex(5)Fuc(1)	>sp|P01860|IGHG3_HUMAN Immunoglobulin heavy constant gamma 3 OS=Homo sapiens OX=9606 GN=IGHG3 PE=1 SV=2	+	+	+	-	+	-	+	-	+
R.HN[+3226.132]STGC[+57.021]LR.M	HexNAc(6)Hex(7)NeuAc(3)	>sp|P10909|CLUS_HUMAN Clusterin OS=Homo sapiens OX=9606 GN=CLU PE=1 SV=1	+	-	+	-	+	+	+	+	-
K.TKPREEQFN[+1647.613]STFR.V	HexNAc(5)Hex(3)Fuc(1)	>sp|P01859|IGHG2_HUMAN Immunoglobulin heavy constant gamma 2 OS=Homo sapiens OX=9606 GN=IGHG2 PE=1 SV=2	+	+	+	-	-	-	+	+	+
K.KEDALN[+2204.772]ETR.E	HexNAc(4)Hex(5)NeuAc(2)	>sp|P10909|CLUS_HUMAN Clusterin OS=Homo sapiens OX=9606 GN=CLU PE=1 SV=1	-	+	+	-	+	-	+	+	+
R.EEQYN[+1809.666]STYR.V	HexNAc(5)Hex(4)Fuc(1)	>sp|P01857|IGHG1_HUMAN Immunoglobulin heavy constant gamma 1 OS=Homo sapiens OX=9606 GN=IGHG1 PE=1 SV=1	+	+	+	-	-	-	+	+	+
K.TKPREEQYN[+1444.534]STFR.V	HexNAc(4)Hex(3)Fuc(1)	>sp|P01860|IGHG3_HUMAN Immunoglobulin heavy constant gamma 3 OS=Homo sapiens OX=9606 GN=IGHG3 PE=1 SV=2	+	+	+	-	-	-	+	+	+
K.PREEQYN[+1606.587]STFR.V	HexNAc(4)Hex(4)Fuc(1)	>sp|P01860|IGHG3_HUMAN Immunoglobulin heavy constant gamma 3 OS=Homo sapiens OX=9606 GN=IGHG3 PE=1 SV=2	+	-	+	-	+	-	+	+	+
K.N[+3007.058]GSLFAFR.G	HexNAc(5)Hex(6)Fuc(1)NeuAc(3)	>sp|P04004|VTNC_HUMAN Vitronectin OS=Homo sapiens OX=9606 GN=VTN PE=1 SV=1	+	+	+	-	-	-	+	+	+
K.LGTSLSSGHVLMN[+1913.677]GTLK.Q	HexNAc(4)Hex(5)NeuAc(1)	>sp|P80108|PHLD_HUMAN Phosphatidylinositol-glycan-specific phospholipase D OS=Homo sapiens OX=9606 GN=GPLD1 PE=1 SV=3	+	+	-	-	-	+	+	+	+
R.SRYPHKPEIN[+2059.735]STTHPGADLQENFC[+57.021]R.N	HexNAc(4)Hex(5)Fuc(1)NeuAc(1)	>sp|P00734|THRB_HUMAN Prothrombin OS=Homo sapiens OX=9606 GN=F2 PE=1 SV=2	-	+	-	-	-	+	+	+	+
R.RNPPMGGNVVIFDTVITNQEEPYQN[+1913.677]HSGR.F	HexNAc(4)Hex(5)NeuAc(1)	>sp|P02745|C1QA_HUMAN Complement C1q subcomponent subunit A OS=Homo sapiens OX=9606 GN=C1QA PE=1 SV=2	-	+	-	+	+	-	+	-	+
R.FN[+1913.677]SSYLQGTNQITGR.Y	HexNAc(4)Hex(5)NeuAc(1)	>sp|P04114|APOB_HUMAN Apolipoprotein B-100 OS=Homo sapiens OX=9606 GN=APOB PE=1 SV=2	-	-	-	+	-	+	+	+	+
K.M[+15.995]DGASN[+2204.772]VTC[+57.021]INSR.W	HexNAc(4)Hex(5)NeuAc(2)	>sp|P08603|CFAH_HUMAN Complement factor H OS=Homo sapiens OX=9606 GN=CFH PE=1 SV=4	+	-	-	+	-	+	+	+	-
K.TPLTAN[+1971.719]ITK.S	HexNAc(5)Hex(5)Fuc(1)	>sp|P01877|IGHA2_HUMAN Immunoglobulin heavy constant alpha 2 OS=Homo sapiens OX=9606 GN=IGHA2 PE=1 SV=4	+	+	-	-	-	-	+	+	+
R.ISEEN[+2204.772]ETTC[+57.021]YMGK.W	HexNAc(4)Hex(5)NeuAc(2)	>sp|P08603|CFAH_HUMAN Complement factor H OS=Homo sapiens OX=9606 GN=CFH PE=1 SV=4	-	-	-	-	+	+	+	+	+
K.HAN[+1548.545]WTLTPLK.S	HexNAc(3)Hex(4)NeuAc(1)	>sp|P27169|PON1_HUMAN Serum paraoxonase/arylesterase 1 OS=Homo sapiens OX=9606 GN=PON1 PE=1 SV=3	-	-	-	-	+	+	+	+	+
K.TLFC[+57.021]N[+2204.772]ASK.E	HexNAc(4)Hex(5)NeuAc(2)	>sp|P20851|C4BPB_HUMAN C4b-binding protein beta chain OS=Homo sapiens OX=9606 GN=C4BPB PE=1 SV=1	-	+	+	-	-	-	+	+	+
R.EEQFN[+1768.640]STFR.V	HexNAc(4)Hex(5)Fuc(1)	>sp|P01859|IGHG2_HUMAN Immunoglobulin heavy constant gamma 2 OS=Homo sapiens OX=9606 GN=IGHG2 PE=1 SV=2	-	+	+	-	-	-	+	+	+
K.N[+2861.000]FTENDLLVR.I	HexNAc(5)Hex(6)NeuAc(3)	>sp|P00734|THRB_HUMAN Prothrombin OS=Homo sapiens OX=9606 GN=F2 PE=1 SV=2	-	+	-	+	-	-	+	+	+
K.VTQVYAEN[+2204.772]GTVLQGSTVASVYK.G	HexNAc(4)Hex(5)NeuAc(2)	>sp|P27169|PON1_HUMAN Serum paraoxonase/arylesterase 1 OS=Homo sapiens OX=9606 GN=PON1 PE=1 SV=3	+	+	-	-	-	-	+	+	+
K.VTQVYAEN[+2878.015]GTVLQGSTVASVYK.G	HexNAc(5)Hex(7)Fuc(1)NeuAc(2)	>sp|P27169|PON1_HUMAN Serum paraoxonase/arylesterase 1 OS=Homo sapiens OX=9606 GN=PON1 PE=1 SV=3	-	-	-	+	-	+	+	+	+
K.AGLQAFFQVQEC[+57.021]N[+2204.772]K.S	HexNAc(4)Hex(5)NeuAc(2)	>sp|P00450|CERU_HUMAN Ceruloplasmin OS=Homo sapiens OX=9606 GN=CP PE=1 SV=1	+	-	-	+	-	-	+	+	+
R.RNPPMGGNVVIFDTVITNQEEPYQN[+2350.830]HSGR.F	HexNAc(4)Hex(5)Fuc(1)NeuAc(2)	>sp|P02745|C1QA_HUMAN Complement C1q subcomponent subunit A OS=Homo sapiens OX=9606 GN=C1QA PE=1 SV=2	-	+	-	-	+	-	+	+	+
R.ADGTVNQIEGEATPVN[+2350.830]LTEPAK.L	HexNAc(4)Hex(5)Fuc(1)NeuAc(2)	>sp|P05090|APOD_HUMAN Apolipoprotein D OS=Homo sapiens OX=9606 GN=APOD PE=1 SV=1	-	-	-	-	+	+	+	+	+
K.TVLTPATNHM[+15.995]GN[+1540.529]VTFTIPANR.E	HexNAc(2)Hex(7)	>sp|P01024|CO3_HUMAN Complement C3 OS=Homo sapiens OX=9606 GN=C3 PE=1 SV=2	-	-	-	-	+	+	+	+	+
K.EN[+2861.000]LTAPGSDSAVFFEQGTTR.I	HexNAc(5)Hex(6)NeuAc(3)	>sp|P00450|CERU_HUMAN Ceruloplasmin OS=Homo sapiens OX=9606 GN=CP PE=1 SV=1	-	-	-	+	+	-	+	+	+
R.HN[+2075.730]STGC[+57.021]LR.M	HexNAc(4)Hex(6)NeuAc(1)	>sp|P10909|CLUS_HUMAN Clusterin OS=Homo sapiens OX=9606 GN=CLU PE=1 SV=1	+	-	-	+	-	+	+	+	-
R.EEQYN[+1768.640]STFR.V	HexNAc(4)Hex(5)Fuc(1)	>sp|P01860|IGHG3_HUMAN Immunoglobulin heavy constant gamma 3 OS=Homo sapiens OX=9606 GN=IGHG3 PE=1 SV=2	-	-	-	+	-	+	+	+	+
R.LAN[+3007.058]LTQGEDQYYLR.V	HexNAc(5)Hex(6)Fuc(1)NeuAc(3)	>sp|P10909|CLUS_HUMAN Clusterin OS=Homo sapiens OX=9606 GN=CLU PE=1 SV=1	+	-	-	-	+	-	+	+	+
K.EN[+3007.058]LTAPGSDSAVFFEQGTTR.I	HexNAc(5)Hex(6)Fuc(1)NeuAc(3)	>sp|P00450|CERU_HUMAN Ceruloplasmin OS=Homo sapiens OX=9606 GN=CP PE=1 SV=1	+	-	-	-	+	+	+	-	+
R.GTAN[+2204.772]TTTAGVPC[+57.021]QR.W	HexNAc(4)Hex(5)NeuAc(2)	>sp|P26927|HGFL_HUMAN Hepatocyte growth factor-like protein OS=Homo sapiens OX=9606 GN=MST1 PE=1 SV=2	-	-	+	+	-	+	-	+	+
K.YRGTAGNALMDGASQLMGEN[+1971.719]R.T	HexNAc(5)Hex(5)Fuc(1)	>sp|P02675|FIBB_HUMAN Fibrinogen beta chain OS=Homo sapiens OX=9606 GN=FGB PE=1 SV=2	+	+	+	-	-	-	+	-	+
K.STGKPTLYN[+1702.581]VSLVMSDTAGTC[+57.021].Y	HexNAc(2)Hex(8)	>sp|P01871|IGHM_HUMAN Immunoglobulin heavy constant mu OS=Homo sapiens OX=9606 GN=IGHM PE=1 SV=4	-	-	-	-	+	+	+	+	+
R.HN[+1257.449]STGC[+57.021]LR.M	HexNAc(3)Hex(4)	>sp|P10909|CLUS_HUMAN Clusterin OS=Homo sapiens OX=9606 GN=CLU PE=1 SV=1	-	-	-	+	+	-	+	+	+
R.HN[+2204.772]LSLNR.Y	HexNAc(4)Hex(5)NeuAc(2)	>sp|Q01167|FOXK2_HUMAN Forkhead box protein K2 OS=Homo sapiens OX=9606 GN=FOXK2 PE=1 SV=3	-	-	-	+	+	+	-	+	+
R.EIRHN[+2204.772]STGC[+57.021]LR.M	HexNAc(4)Hex(5)NeuAc(2)	>sp|P10909|CLUS_HUMAN Clusterin OS=Homo sapiens OX=9606 GN=CLU PE=1 SV=1	-	-	+	-	+	-	+	+	+
R.EEQYN[+1444.534]STFR.V	HexNAc(4)Hex(3)Fuc(1)	>sp|P01860|IGHG3_HUMAN Immunoglobulin heavy constant gamma 3 OS=Homo sapiens OX=9606 GN=IGHG3 PE=1 SV=2	-	-	-	+	+	-	+	+	+
R.HSHNNN[+1913.677]SSDLHPHK.H	HexNAc(4)Hex(5)NeuAc(1)	>sp|P04196|HRG_HUMAN Histidine-rich glycoprotein OS=Homo sapiens OX=9606 GN=HRG PE=1 SV=1	-	+	-	+	-	-	+	+	+
K.YRGTAGNALM[+15.995]DGASQLMGEN[+1913.677]R.T	HexNAc(4)Hex(5)NeuAc(1)	>sp|P02675|FIBB_HUMAN Fibrinogen beta chain OS=Homo sapiens OX=9606 GN=FGB PE=1 SV=2	+	-	+	-	-	-	+	+	+
R.GTAGNALMDGASQLM[+15.995]GEN[+2204.772]R.T	HexNAc(4)Hex(5)NeuAc(2)	>sp|P02675|FIBB_HUMAN Fibrinogen beta chain OS=Homo sapiens OX=9606 GN=FGB PE=1 SV=2	-	+	+	-	-	-	+	+	+
K.PREEQYN[+1444.534]STFR.V	HexNAc(4)Hex(3)Fuc(1)	>sp|P01860|IGHG3_HUMAN Immunoglobulin heavy constant gamma 3 OS=Homo sapiens OX=9606 GN=IGHG3 PE=1 SV=2	+	-	+	-	-	-	+	+	+
K.M[+15.995]DGASN[+2245.799]VTC[+57.021]INSR.W	HexNAc(5)Hex(4)NeuAc(2)	>sp|P08603|CFAH_HUMAN Complement factor H OS=Homo sapiens OX=9606 GN=CFH PE=1 SV=4	+	+	+	+	-	-	+	-	-
K.TPLTAN[+2059.735]ITK.S	HexNAc(4)Hex(5)Fuc(1)NeuAc(1)	>sp|P01877|IGHA2_HUMAN Immunoglobulin heavy constant alpha 2 OS=Homo sapiens OX=9606 GN=IGHA2 PE=1 SV=4	-	-	-	+	-	-	+	+	+
K.NN[+2715.963]ATVHEQVGGPSLTSDLQAQSK.G	HexNAc(5)Hex(6)Fuc(1)NeuAc(2)	>sp|P04004|VTNC_HUMAN Vitronectin OS=Homo sapiens OX=9606 GN=VTN PE=1 SV=1	-	-	-	-	-	+	+	+	+
K.NN[+2350.830]ATVHEQVGGPSLTSDLQAQSK.G	HexNAc(4)Hex(5)Fuc(1)NeuAc(2)	>sp|P04004|VTNC_HUMAN Vitronectin OS=Homo sapiens OX=9606 GN=VTN PE=1 SV=1	-	-	-	+	-	-	+	+	+
K.HAN[+1872.651]WTLTPLK.S	HexNAc(3)Hex(6)NeuAc(1)	>sp|P27169|PON1_HUMAN Serum paraoxonase/arylesterase 1 OS=Homo sapiens OX=9606 GN=PON1 PE=1 SV=3	-	-	-	+	+	-	+	-	+
K.AALAAFNAQNN[+3007.058]GSNFQLEEISR.A	HexNAc(5)Hex(6)Fuc(1)NeuAc(3)	>sp|P02765|FETUA_HUMAN Alpha-2-HS-glycoprotein OS=Homo sapiens OX=9606 GN=AHSG PE=1 SV=2	+	+	-	-	-	-	+	+	-
R.YPHKPEIN[+2204.772]STTHPGADLQENFC[+57.021]R.N	HexNAc(4)Hex(5)NeuAc(2)	>sp|P00734|THRB_HUMAN Prothrombin OS=Homo sapiens OX=9606 GN=F2 PE=1 SV=2	-	+	-	+	-	-	+	+	-
R.SRYPHKPEIN[+2861.000]STTHPGADLQENFC[+57.021]R.N	HexNAc(5)Hex(6)NeuAc(3)	>sp|P00734|THRB_HUMAN Prothrombin OS=Homo sapiens OX=9606 GN=F2 PE=1 SV=2	-	-	-	-	+	-	+	+	+
R.LQNNENN[+3007.058]ISC[+57.021]VER.G	HexNAc(5)Hex(6)Fuc(1)NeuAc(3)	>sp|Q03591|FHR1_HUMAN Complement factor H-related protein 1 OS=Homo sapiens OX=9606 GN=CFHR1 PE=1 SV=2	-	+	-	-	-	-	+	+	+
K.STGKPTLYN[+1540.529]VSLVMSDTAGTC[+57.021]Y.-	HexNAc(2)Hex(7)	>sp|P01871|IGHM_HUMAN Immunoglobulin heavy constant mu OS=Homo sapiens OX=9606 GN=IGHM PE=1 SV=4	-	-	-	+	+	-	-	+	+
R.SRYPHKPEIN[+1710.598]STTHPGADLQENFC[+57.021]R.N	HexNAc(3)Hex(5)NeuAc(1)	>sp|P00734|THRB_HUMAN Prothrombin OS=Homo sapiens OX=9606 GN=F2 PE=1 SV=2	-	-	-	-	+	-	+	+	+
K.LDAPTNLQFVN[+2204.772]ETDSTVLVR.W	HexNAc(4)Hex(5)NeuAc(2)	>sp|P02751|FINC_HUMAN Fibronectin OS=Homo sapiens OX=9606 GN=FN1 PE=1 SV=4	-	+	+	-	+	+	-	-	-
K.STGKPTLYN[+1378.476]VSLVMSDTAGTC[+57.021].Y	HexNAc(2)Hex(6)	>sp|P01871|IGHM_HUMAN Immunoglobulin heavy constant mu OS=Homo sapiens OX=9606 GN=IGHM PE=1 SV=4	-	-	-	+	-	-	+	+	+
K.VC[+57.021]QDC[+57.021]PLLAPLN[+2861.000]DTR.V	HexNAc(5)Hex(6)NeuAc(3)	>sp|P02765|FETUA_HUMAN Alpha-2-HS-glycoprotein OS=Homo sapiens OX=9606 GN=AHSG PE=1 SV=2	+	-	-	+	-	-	+	+	-
K.KEDALN[+3007.058]ETR.E	HexNAc(5)Hex(6)Fuc(1)NeuAc(3)	>sp|P10909|CLUS_HUMAN Clusterin OS=Homo sapiens OX=9606 GN=CLU PE=1 SV=1	-	+	-	+	-	-	-	+	+
K.AAIPSALDTN[+1216.423]SSK.S	HexNAc(2)Hex(5)	>sp|Q08380|LG3BP_HUMAN Galectin-3-binding protein OS=Homo sapiens OX=9606 GN=LGALS3BP PE=1 SV=1	-	-	-	-	+	-	+	+	+
R.ADGTVNQIEGEATPVN[+3007.058]LTEPAK.L	HexNAc(5)Hex(6)Fuc(1)NeuAc(3)	>sp|P05090|APOD_HUMAN Apolipoprotein D OS=Homo sapiens OX=9606 GN=APOD PE=1 SV=1	+	+	-	-	+	+	-	-	-
K.N[+3007.058]FTENDLLVR.I	HexNAc(5)Hex(6)Fuc(1)NeuAc(3)	>sp|P00734|THRB_HUMAN Prothrombin OS=Homo sapiens OX=9606 GN=F2 PE=1 SV=2	-	-	+	+	-	-	+	-	+
R.LAN[+2715.963]LTQGEDQYYLR.V	HexNAc(5)Hex(6)Fuc(1)NeuAc(2)	>sp|P10909|CLUS_HUMAN Clusterin OS=Homo sapiens OX=9606 GN=CLU PE=1 SV=1	-	-	-	+	-	-	+	+	+
K.TKPREEQYN[+2059.735]STFR.V	HexNAc(4)Hex(5)Fuc(1)NeuAc(1)	>sp|P01860|IGHG3_HUMAN Immunoglobulin heavy constant gamma 3 OS=Homo sapiens OX=9606 GN=IGHG3 PE=1 SV=2	-	+	-	-	-	-	+	+	+
K.AAIPSALDTN[+2569.905]SSK.S	HexNAc(5)Hex(6)NeuAc(2)	>sp|Q08380|LG3BP_HUMAN Galectin-3-binding protein OS=Homo sapiens OX=9606 GN=LGALS3BP PE=1 SV=1	-	+	-	-	-	-	+	+	+
R.RNPPMGGNVVIFDTVITNQEEPYQN[+2424.867]HSGR.F	HexNAc(5)Hex(6)Fuc(1)NeuAc(1)	>sp|P02745|C1QA_HUMAN Complement C1q subcomponent subunit A OS=Homo sapiens OX=9606 GN=C1QA PE=1 SV=2	+	-	-	-	+	-	+	-	+
K.TKPREEQFN[+1768.640]STFR.V	HexNAc(4)Hex(5)Fuc(1)	>sp|P01859|IGHG2_HUMAN Immunoglobulin heavy constant gamma 2 OS=Homo sapiens OX=9606 GN=IGHG2 PE=1 SV=2	+	+	-	-	-	-	+	-	+
R.RNPPMGGNVVIFDTVITNQEEPYQN[+2204.772]HSGR.F	HexNAc(4)Hex(5)NeuAc(2)	>sp|P02745|C1QA_HUMAN Complement C1q subcomponent subunit A OS=Homo sapiens OX=9606 GN=C1QA PE=1 SV=2	+	-	-	-	-	-	+	+	+
R.NN[+2059.735]LTTYK.S	HexNAc(4)Hex(5)Fuc(1)NeuAc(1)	>sp|P48740|MASP1_HUMAN Mannan-binding lectin serine protease 1 OS=Homo sapiens OX=9606 GN=MASP1 PE=1 SV=3	-	-	-	-	-	+	+	+	+
R.ADGTVNQIEGEATPVN[+3446.227]LTEPAK.L	HexNAc(7)Hex(8)Fuc(1)NeuAc(2)	>sp|P05090|APOD_HUMAN Apolipoprotein D OS=Homo sapiens OX=9606 GN=APOD PE=1 SV=1	-	-	+	-	-	-	+	+	+
K.YRGTAGNALMDGASQLM[+15.995]GEN[+1954.704]R.T	HexNAc(5)Hex(4)NeuAc(1)	>sp|P02675|FIBB_HUMAN Fibrinogen beta chain OS=Homo sapiens OX=9606 GN=FGB PE=1 SV=2	-	+	+	-	-	-	-	+	+
R.EEQYN[+1606.587]STFR.V	HexNAc(4)Hex(4)Fuc(1)	>sp|P01860|IGHG3_HUMAN Immunoglobulin heavy constant gamma 3 OS=Homo sapiens OX=9606 GN=IGHG3 PE=1 SV=2	-	-	-	+	-	-	+	+	+
K.PREEQYN[+1768.640]STFR.V	HexNAc(4)Hex(5)Fuc(1)	>sp|P01860|IGHG3_HUMAN Immunoglobulin heavy constant gamma 3 OS=Homo sapiens OX=9606 GN=IGHG3 PE=1 SV=2	-	+	-	-	-	-	+	+	+
R.C[+57.021]GPC[+57.021]PAGFTGN[+1768.640]GSHC[+57.021]TDVNEC[+57.021]NAHPC[+57.021]FPR.V	HexNAc(4)Hex(5)Fuc(1)	>sp|P49747|COMP_HUMAN Cartilage oligomeric matrix protein OS=Homo sapiens OX=9606 GN=COMP PE=1 SV=2	-	-	-	+	+	+	-	-	+
R.EEQFN[+1606.587]STFR.V	HexNAc(4)Hex(4)Fuc(1)	>sp|P01859|IGHG2_HUMAN Immunoglobulin heavy constant gamma 2 OS=Homo sapiens OX=9606 GN=IGHG2 PE=1 SV=2	-	-	-	+	-	-	+	+	+
R.C[+57.021]N[+1913.677]YSIR.V	HexNAc(4)Hex(5)NeuAc(1)	>sp|P00736|C1R_HUMAN Complement C1r subcomponent OS=Homo sapiens OX=9606 GN=C1R PE=1 SV=2	-	-	-	-	+	-	+	+	+
K.ELHHLQEQN[+3007.058]VSNAFLDK.G	HexNAc(5)Hex(6)Fuc(1)NeuAc(3)	>sp|P00450|CERU_HUMAN Ceruloplasmin OS=Homo sapiens OX=9606 GN=CP PE=1 SV=1	+	-	+	-	-	-	+	+	-
R.VYKPSAGN[+2204.772]NSLYR.D	HexNAc(4)Hex(5)NeuAc(2)	>sp|P02749|APOH_HUMAN Beta-2-glycoprotein 1 OS=Homo sapiens OX=9606 GN=APOH PE=1 SV=3	+	+	+	-	-	-	+	-	-
R.EEQYN[+1403.507]STYR.V	HexNAc(3)Hex(4)Fuc(1)	>sp|P01857|IGHG1_HUMAN Immunoglobulin heavy constant gamma 1 OS=Homo sapiens OX=9606 GN=IGHG1 PE=1 SV=1	-	-	-	+	+	-	+	-	+
K.N[+1710.598]GSLFAFR.G	HexNAc(3)Hex(5)NeuAc(1)	>sp|P04004|VTNC_HUMAN Vitronectin OS=Homo sapiens OX=9606 GN=VTN PE=1 SV=1	-	-	-	-	+	-	+	+	+
R.GTAGNALMDGASQLM[+15.995]GEN[+1954.704]R.T	HexNAc(5)Hex(4)NeuAc(1)	>sp|P02675|FIBB_HUMAN Fibrinogen beta chain OS=Homo sapiens OX=9606 GN=FGB PE=1 SV=2	+	-	+	-	-	-	+	-	+
R.GTAGNALMDGASQLM[+15.995]GEN[+1913.677]R.T	HexNAc(4)Hex(5)NeuAc(1)	>sp|P02675|FIBB_HUMAN Fibrinogen beta chain OS=Homo sapiens OX=9606 GN=FGB PE=1 SV=2	+	-	+	-	-	-	+	+	-
R.FSLLGHASISC[+57.021]TVEN[+2204.772]ETIGVWRPSPPTC[+57.021]EK.I	HexNAc(4)Hex(5)NeuAc(2)	>sp|P04003|C4BPA_HUMAN C4b-binding protein alpha chain OS=Homo sapiens OX=9606 GN=C4BPA PE=1 SV=2	-	-	-	+	-	-	-	+	+
R.HSHNNN[+2350.830]SSDLHPHK.H	HexNAc(4)Hex(5)Fuc(1)NeuAc(2)	>sp|P04196|HRG_HUMAN Histidine-rich glycoprotein OS=Homo sapiens OX=9606 GN=HRG PE=1 SV=1	-	-	-	-	-	-	+	+	+
K.STGKPTLYN[+1419.502]VSLVM[+15.995]SDTAGTC[+57.021]Y.-	HexNAc(3)Hex(5)	>sp|P01871|IGHM_HUMAN Immunoglobulin heavy constant mu OS=Homo sapiens OX=9606 GN=IGHM PE=1 SV=4	-	-	-	+	-	-	+	+	-
K.LPTQN[+2204.772]ITFQTESSVAEQEAEFQSPK.Y	HexNAc(4)Hex(5)NeuAc(2)	>sp|Q14624|ITIH4_HUMAN Inter-alpha-trypsin inhibitor heavy chain H4 OS=Homo sapiens OX=9606 GN=ITIH4 PE=1 SV=4	-	+	-	-	-	-	+	-	+
R.SRYPHKPEIN[+2262.814]STTHPGADLQENFC[+57.021]R.N	HexNAc(5)Hex(5)Fuc(1)NeuAc(1)	>sp|P00734|THRB_HUMAN Prothrombin OS=Homo sapiens OX=9606 GN=F2 PE=1 SV=2	+	-	-	+	-	-	-	-	+
R.ADGTVNQIEGEATPVN[+2059.735]LTEPAK.L	HexNAc(4)Hex(5)Fuc(1)NeuAc(1)	>sp|P05090|APOD_HUMAN Apolipoprotein D OS=Homo sapiens OX=9606 GN=APOD PE=1 SV=1	-	-	-	-	-	-	+	+	+
R.ADGTVNQIEGEATPVN[+3155.132]LTEPAK.L	HexNAc(7)Hex(8)Fuc(1)NeuAc(1)	>sp|P05090|APOD_HUMAN Apolipoprotein D OS=Homo sapiens OX=9606 GN=APOD PE=1 SV=1	-	-	-	-	-	-	+	+	+
R.NN[+2204.772]LTTYK.S	HexNAc(4)Hex(5)NeuAc(2)	>sp|P48740|MASP1_HUMAN Mannan-binding lectin serine protease 1 OS=Homo sapiens OX=9606 GN=MASP1 PE=1 SV=3	-	-	-	-	-	-	+	+	+
R.C[+57.021]IQAN[+2861.000]YSLMENGK.I	HexNAc(5)Hex(6)NeuAc(3)	>sp|P05090|APOD_HUMAN Apolipoprotein D OS=Homo sapiens OX=9606 GN=APOD PE=1 SV=1	-	-	-	-	+	-	+	-	+
R.LAN[+2569.905]LTQGEDQYYLR.V	HexNAc(5)Hex(6)NeuAc(2)	>sp|P10909|CLUS_HUMAN Clusterin OS=Homo sapiens OX=9606 GN=CLU PE=1 SV=1	-	-	-	-	-	-	+	+	+
K.VSAITLVSATSTTAN[+1864.634]MTVGPEGK.W	HexNAc(2)Hex(9)	>sp|P12259|FA5_HUMAN Coagulation factor V OS=Homo sapiens OX=9606 GN=F5 PE=1 SV=4	-	+	-	-	-	+	-	+	-
R.HSHNN[+2204.772]NSSDLHPHK.H	HexNAc(4)Hex(5)NeuAc(2)	>sp|P04196|HRG_HUMAN Histidine-rich glycoprotein OS=Homo sapiens OX=9606 GN=HRG PE=1 SV=1	-	+	-	-	-	-	-	+	+
K.EN[+2204.772]LTAPGSDSAVFFEQGTTR.I	HexNAc(4)Hex(5)NeuAc(2)	>sp|P00450|CERU_HUMAN Ceruloplasmin OS=Homo sapiens OX=9606 GN=CP PE=1 SV=1	-	+	-	+	-	-	-	-	+
K.RHEEGHMLN[+1768.640]C[+57.021]TC[+57.021]FGQGR.G	HexNAc(4)Hex(5)Fuc(1)	>sp|P02751|FINC_HUMAN Fibronectin OS=Homo sapiens OX=9606 GN=FN1 PE=1 SV=4	-	-	-	-	-	-	+	+	+
R.HN[+2935.037]STGC[+57.021]LR.M	HexNAc(6)Hex(7)NeuAc(2)	>sp|P10909|CLUS_HUMAN Clusterin OS=Homo sapiens OX=9606 GN=CLU PE=1 SV=1	-	-	+	-	-	-	-	+	+
R.DQC[+57.021]IVDDITYNVN[+2204.772]DTFHK.R	HexNAc(4)Hex(5)NeuAc(2)	>sp|P02751|FINC_HUMAN Fibronectin OS=Homo sapiens OX=9606 GN=FN1 PE=1 SV=4	-	-	-	-	-	+	+	+	-
R.HN[+3007.058]STGC[+57.021]LR.M	HexNAc(5)Hex(6)Fuc(1)NeuAc(3)	>sp|P10909|CLUS_HUMAN Clusterin OS=Homo sapiens OX=9606 GN=CLU PE=1 SV=1	+	-	-	+	-	+	-	-	-
K.TKPREEQYN[+1647.613]STYR.V	HexNAc(5)Hex(3)Fuc(1)	>sp|P01857|IGHG1_HUMAN Immunoglobulin heavy constant gamma 1 OS=Homo sapiens OX=9606 GN=IGHG1 PE=1 SV=1	-	-	+	-	-	-	+	+	-
R.RNPPM[+15.995]GGNVVIFDTVITNQEEPYQN[+1913.677]HSGR.F	HexNAc(4)Hex(5)NeuAc(1)	>sp|P02745|C1QA_HUMAN Complement C1q subcomponent subunit A OS=Homo sapiens OX=9606 GN=C1QA PE=1 SV=2	-	+	+	-	-	-	-	-	+
K.TKPREEQYN[+1809.666]STYR.V	HexNAc(5)Hex(4)Fuc(1)	>sp|P01857|IGHG1_HUMAN Immunoglobulin heavy constant gamma 1 OS=Homo sapiens OX=9606 GN=IGHG1 PE=1 SV=1	+	+	-	-	-	-	+	-	-
R.EIRHN[+2424.867]STGC[+57.021]LR.M	HexNAc(5)Hex(6)Fuc(1)NeuAc(1)	>sp|P10909|CLUS_HUMAN Clusterin OS=Homo sapiens OX=9606 GN=CLU PE=1 SV=1	+	-	-	-	-	-	-	+	+
R.HN[+2424.867]STGC[+57.021]LR.M	HexNAc(5)Hex(6)Fuc(1)NeuAc(1)	>sp|P10909|CLUS_HUMAN Clusterin OS=Homo sapiens OX=9606 GN=CLU PE=1 SV=1	+	+	-	-	-	-	-	-	+
K.PREEQYN[+1809.666]STYR.V	HexNAc(5)Hex(4)Fuc(1)	>sp|P01857|IGHG1_HUMAN Immunoglobulin heavy constant gamma 1 OS=Homo sapiens OX=9606 GN=IGHG1 PE=1 SV=1	-	-	-	-	-	-	+	+	+
K.THTN[+1581.555]ISESHPN[+2221.788]ATFSAVGEASIC[+57.021]EDDWNSGER.F	HexNAc(3)Hex(6),HexNAc(4)Hex(6)Fuc(1)NeuAc(1)	>sp|P01871|IGHM_HUMAN Immunoglobulin heavy constant mu OS=Homo sapiens OX=9606 GN=IGHM PE=1 SV=4	-	+	-	-	-	-	-	+	+
K.YRGTAGNALMDGASQLMGEN[+1864.634]R.T	HexNAc(2)Hex(9)	>sp|P02675|FIBB_HUMAN Fibrinogen beta chain OS=Homo sapiens OX=9606 GN=FGB PE=1 SV=2	+	+	-	-	-	-	+	-	-
R.LGHC[+57.021]PDPVLVNGEFSSSGPVN[+2861.000]VSDK.I	HexNAc(5)Hex(6)NeuAc(3)	>sp|P20851|C4BPB_HUMAN C4b-binding protein beta chain OS=Homo sapiens OX=9606 GN=C4BPB PE=1 SV=1	-	-	+	-	-	-	+	+	-
K.N[+1378.476]NSDISSTR.G	HexNAc(2)Hex(6)	>sp|P01871|IGHM_HUMAN Immunoglobulin heavy constant mu OS=Homo sapiens OX=9606 GN=IGHM PE=1 SV=4	-	-	-	-	-	-	+	+	+
R.LQNNENN[+2350.830]ISC[+57.021]VER.G	HexNAc(4)Hex(5)Fuc(1)NeuAc(2)	>sp|Q03591|FHR1_HUMAN Complement factor H-related protein 1 OS=Homo sapiens OX=9606 GN=CFHR1 PE=1 SV=2	-	-	-	-	+	-	+	+	-
R.HEEGHMLN[+2262.814]C[+57.021]TC[+57.021]FGQGR.G	HexNAc(5)Hex(5)Fuc(1)NeuAc(1)	>sp|P02751|FINC_HUMAN Fibronectin OS=Homo sapiens OX=9606 GN=FN1 PE=1 SV=4	-	-	-	-	-	-	+	+	+
R.EEQYN[+1647.613]STYR.V	HexNAc(5)Hex(3)Fuc(1)	>sp|P01857|IGHG1_HUMAN Immunoglobulin heavy constant gamma 1 OS=Homo sapiens OX=9606 GN=IGHG1 PE=1 SV=1	-	-	-	-	-	-	+	+	+
K.KKEDALN[+2059.735]ETR.E	HexNAc(4)Hex(5)Fuc(1)NeuAc(1)	>sp|P10909|CLUS_HUMAN Clusterin OS=Homo sapiens OX=9606 GN=CLU PE=1 SV=1	+	-	-	-	-	-	+	+	-
R.GTAGNALMDGASQLMGEN[+2262.814]R.T	HexNAc(5)Hex(5)Fuc(1)NeuAc(1)	>sp|P02675|FIBB_HUMAN Fibrinogen beta chain OS=Homo sapiens OX=9606 GN=FGB PE=1 SV=2	+	-	+	-	-	-	+	-	-
R.GHVN[+2861.000]ITR.S	HexNAc(5)Hex(6)NeuAc(3)	>sp|P00734|THRB_HUMAN Prothrombin OS=Homo sapiens OX=9606 GN=F2 PE=1 SV=2	+	-	-	-	+	-	-	+	-
K.TKPREEQYN[+1606.587]STFR.V	HexNAc(4)Hex(4)Fuc(1)	>sp|P01860|IGHG3_HUMAN Immunoglobulin heavy constant gamma 3 OS=Homo sapiens OX=9606 GN=IGHG3 PE=1 SV=2	-	+	-	-	-	-	-	+	+
K.YRGTAGNALMDGASQLMGEN[+2028.740]R.T	HexNAc(6)Hex(5)	>sp|P02675|FIBB_HUMAN Fibrinogen beta chain OS=Homo sapiens OX=9606 GN=FGB PE=1 SV=2	+	-	+	-	-	-	-	+	-
K.KKEDALN[+3663.286]ETR.E	HexNAc(6)Hex(7)Fuc(1)NeuAc(4)	>sp|P10909|CLUS_HUMAN Clusterin OS=Homo sapiens OX=9606 GN=CLU PE=1 SV=1	-	-	+	-	-	-	+	-	+
R.EEQYN[+1971.719]STYR.V	HexNAc(5)Hex(5)Fuc(1)	>sp|P01857|IGHG1_HUMAN Immunoglobulin heavy constant gamma 1 OS=Homo sapiens OX=9606 GN=IGHG1 PE=1 SV=1	-	-	-	-	-	-	+	+	+
K.NN[+2569.905]ATVHEQVGGPSLTSDLQAQSK.G	HexNAc(5)Hex(6)NeuAc(2)	>sp|P04004|VTNC_HUMAN Vitronectin OS=Homo sapiens OX=9606 GN=VTN PE=1 SV=1	-	-	-	-	-	-	+	-	+
K.EWDN[+2204.772]TTTEC[+57.021]R.L	HexNAc(4)Hex(5)NeuAc(2)	>sp|P20851|C4BPB_HUMAN C4b-binding protein beta chain OS=Homo sapiens OX=9606 GN=C4BPB PE=1 SV=1	-	-	-	-	-	-	-	+	+
K.ALPQPQN[+2204.772]VTSLLGC[+57.021]TH.-	HexNAc(4)Hex(5)NeuAc(2)	>sp|P02790|HEMO_HUMAN Hemopexin OS=Homo sapiens OX=9606 GN=HPX PE=1 SV=2	-	-	-	-	+	-	+	-	-
K.EHEGAIYPDN[+2350.830]TTDFQR.A	HexNAc(4)Hex(5)Fuc(1)NeuAc(2)	>sp|P00450|CERU_HUMAN Ceruloplasmin OS=Homo sapiens OX=9606 GN=CP PE=1 SV=1	-	-	-	-	-	-	+	-	+
R.LQNNENN[+2861.000]ISC[+57.021]VER.G	HexNAc(5)Hex(6)NeuAc(3)	>sp|P36980|FHR2_HUMAN Complement factor H-related protein 2 OS=Homo sapiens OX=9606 GN=CFHR2 PE=1 SV=1	-	-	-	-	-	-	-	+	+
K.EHEGAIYPDN[+2861.000]TTDFQR.A	HexNAc(5)Hex(6)NeuAc(3)	>sp|P00450|CERU_HUMAN Ceruloplasmin OS=Homo sapiens OX=9606 GN=CP PE=1 SV=1	-	-	-	-	-	-	+	+	-
R.SRYPHKPEIN[+2569.905]STTHPGADLQENFC[+57.021]R.N	HexNAc(5)Hex(6)NeuAc(2)	>sp|P00734|THRB_HUMAN Prothrombin OS=Homo sapiens OX=9606 GN=F2 PE=1 SV=2	-	-	-	-	+	-	+	-	-
K.NN[+1913.677]ATVHEQVGGPSLTSDLQAQSK.G	HexNAc(4)Hex(5)NeuAc(1)	>sp|P04004|VTNC_HUMAN Vitronectin OS=Homo sapiens OX=9606 GN=VTN PE=1 SV=1	-	-	-	-	-	-	+	-	+
K.SYN[+2204.772]ETK.I	HexNAc(4)Hex(5)NeuAc(2)	>sp|P04114|APOB_HUMAN Apolipoprotein B-100 OS=Homo sapiens OX=9606 GN=APOB PE=1 SV=2	-	-	-	-	-	-	+	+	-
R.EEQFN[+1444.534]STFR.V	HexNAc(4)Hex(3)Fuc(1)	>sp|P01859|IGHG2_HUMAN Immunoglobulin heavy constant gamma 2 OS=Homo sapiens OX=9606 GN=IGHG2 PE=1 SV=2	-	-	-	-	-	-	+	+	-
K.GQVYLQC[+57.021]GTPC[+57.021]N[+2059.735]LTC[+57.021]R.S	HexNAc(4)Hex(5)Fuc(1)NeuAc(1)	>sp|P04275|VWF_HUMAN von Willebrand factor OS=Homo sapiens OX=9606 GN=VWF PE=1 SV=4	-	-	-	-	-	-	+	-	+
R.GHGHRNGTGHGN[+2204.772]STHHGPEYMR.C	HexNAc(4)Hex(5)NeuAc(2)	>sp|P02790|HEMO_HUMAN Hemopexin OS=Homo sapiens OX=9606 GN=HPX PE=1 SV=2	-	-	-	-	-	-	-	+	+
K.PREEQFN[+1647.613]STFR.V	HexNAc(5)Hex(3)Fuc(1)	>sp|P01859|IGHG2_HUMAN Immunoglobulin heavy constant gamma 2 OS=Homo sapiens OX=9606 GN=IGHG2 PE=1 SV=2	-	-	-	+	-	-	-	+	-
R.ADGTVNQIEGEATPVN[+2715.963]LTEPAK.L	HexNAc(5)Hex(6)Fuc(1)NeuAc(2)	>sp|P05090|APOD_HUMAN Apolipoprotein D OS=Homo sapiens OX=9606 GN=APOD PE=1 SV=1	-	-	+	-	-	-	-	-	+
K.LPTQN[+2861.000]ITFQTESSVAEQEAEFQSPK.Y	HexNAc(5)Hex(6)NeuAc(3)	>sp|Q14624|ITIH4_HUMAN Inter-alpha-trypsin inhibitor heavy chain H4 OS=Homo sapiens OX=9606 GN=ITIH4 PE=1 SV=4	-	-	-	-	-	-	-	+	+
K.AELSN[+2861.000]HTRPVILVPGC[+57.021]LGNQLEAK.L	HexNAc(5)Hex(6)NeuAc(3)	>sp|P04180|LCAT_HUMAN Phosphatidylcholine-sterol acyltransferase OS=Homo sapiens OX=9606 GN=LCAT PE=1 SV=1	-	-	-	-	-	-	+	+	-
R.FSDGLESN[+2864.036]SSTQFEVK.K	HexNAc(7)Hex(8)Fuc(1)	>sp|P0C0L4|CO4A_HUMAN Complement C4-A OS=Homo sapiens OX=9606 GN=C4A PE=1 SV=2	-	-	-	-	-	-	+	+	-
R.GHVN[+2059.735]ITR.S	HexNAc(4)Hex(5)Fuc(1)NeuAc(1)	>sp|P00734|THRB_HUMAN Prothrombin OS=Homo sapiens OX=9606 GN=F2 PE=1 SV=2	-	-	-	-	+	-	-	-	+
R.N[+1548.545]GTGHGN[+2861.000]STHHGPEYMR.C	HexNAc(3)Hex(4)NeuAc(1),HexNAc(5)Hex(6)NeuAc(3)	>sp|P02790|HEMO_HUMAN Hemopexin OS=Homo sapiens OX=9606 GN=HPX PE=1 SV=2	-	-	+	-	-	-	-	+	-
K.YKN[+2059.735]NSDISSTR.G	HexNAc(4)Hex(5)Fuc(1)NeuAc(1)	>sp|P01871|IGHM_HUMAN Immunoglobulin heavy constant mu OS=Homo sapiens OX=9606 GN=IGHM PE=1 SV=4	-	+	-	-	-	-	+	-	-
R.GGSSGWSGGLAQN[+2204.772]R.S	HexNAc(4)Hex(5)NeuAc(2)	>sp|P07357|CO8A_HUMAN Complement component C8 alpha chain OS=Homo sapiens OX=9606 GN=C8A PE=1 SV=2	+	+	-	-	-	-	-	-	-
K.VSAITLVSATSTTAN[+1866.688]M[+15.995]TVGPEGK.W	HexNAc(6)Hex(4)	>sp|P12259|FA5_HUMAN Coagulation factor V OS=Homo sapiens OX=9606 GN=F5 PE=1 SV=4	-	-	-	-	-	+	+	-	-
K.TLFC[+57.021]N[+2278.809]ASK.E	HexNAc(5)Hex(6)NeuAc(1)	>sp|P20851|C4BPB_HUMAN C4b-binding protein beta chain OS=Homo sapiens OX=9606 GN=C4BPB PE=1 SV=1	-	-	-	-	-	-	-	+	+
K.TVLTPATNHM[+15.995]GN[+1419.502]VTFTIPANR.E	HexNAc(3)Hex(5)	>sp|P01024|CO3_HUMAN Complement C3 OS=Homo sapiens OX=9606 GN=C3 PE=1 SV=2	-	-	-	-	-	-	+	+	-
K.TPLTAN[+1809.666]ITK.S	HexNAc(5)Hex(4)Fuc(1)	>sp|P01877|IGHA2_HUMAN Immunoglobulin heavy constant alpha 2 OS=Homo sapiens OX=9606 GN=IGHA2 PE=1 SV=4	-	-	-	-	-	-	+	+	-
K.DQYVEPEN[+1589.571]VTIQC[+57.021]DSGYGVVGPQSITC[+57.021]SGN[+2272.846]R.T	HexNAc(4)Hex(3)NeuAc(1),HexNAc(8)Hex(4)	>sp|P04003|C4BPA_HUMAN C4b-binding protein alpha chain OS=Homo sapiens OX=9606 GN=C4BPA PE=1 SV=2	+	-	-	-	-	-	-	+	-
R.LGHC[+57.021]PDPVLVNGEFSSSGPVN[+3007.058]VSDK.I	HexNAc(5)Hex(6)Fuc(1)NeuAc(3)	>sp|P20851|C4BPB_HUMAN C4b-binding protein beta chain OS=Homo sapiens OX=9606 GN=C4BPB PE=1 SV=1	-	-	-	-	-	+	-	-	+
R.GTAGNALM[+15.995]DGASQLMGEN[+1913.677]R.T	HexNAc(4)Hex(5)NeuAc(1)	>sp|P02675|FIBB_HUMAN Fibrinogen beta chain OS=Homo sapiens OX=9606 GN=FGB PE=1 SV=2	-	-	+	-	-	-	-	+	-
R.GTAGNALM[+15.995]DGASQLMGEN[+2204.772]R.T	HexNAc(4)Hex(5)NeuAc(2)	>sp|P02675|FIBB_HUMAN Fibrinogen beta chain OS=Homo sapiens OX=9606 GN=FGB PE=1 SV=2	-	+	-	-	-	-	-	-	+
R.ADGTVNQIEGEATPVN[+2204.772]LTEPAK.L	HexNAc(4)Hex(5)NeuAc(2)	>sp|P05090|APOD_HUMAN Apolipoprotein D OS=Homo sapiens OX=9606 GN=APOD PE=1 SV=1	-	-	-	-	+	-	-	-	+
K.TKPREEQFN[+1897.682]STFR.V	HexNAc(4)Hex(4)Fuc(1)NeuAc(1)	>sp|P01859|IGHG2_HUMAN Immunoglobulin heavy constant gamma 2 OS=Homo sapiens OX=9606 GN=IGHG2 PE=1 SV=2	+	+	-	-	-	-	-	-	-
K.THTN[+1378.476]ISESHPN[+2586.920]ATFSAVGEASIC[+57.021]EDDWNSGER.F	HexNAc(2)Hex(6),HexNAc(5)Hex(7)Fuc(1)NeuAc(1)	>sp|P01871|IGHM_HUMAN Immunoglobulin heavy constant mu OS=Homo sapiens OX=9606 GN=IGHM PE=1 SV=4	+	+	-	-	-	-	-	-	-
K.NN[+2878.015]ATVHEQVGGPSLTSDLQAQSK.G	HexNAc(5)Hex(7)Fuc(1)NeuAc(2)	>sp|P04004|VTNC_HUMAN Vitronectin OS=Homo sapiens OX=9606 GN=VTN PE=1 SV=1	-	-	-	-	-	-	+	+	-
R.ADGTVNQIEGEATPVN[+3081.095]LTEPAK.L	HexNAc(6)Hex(7)Fuc(1)NeuAc(2)	>sp|P05090|APOD_HUMAN Apolipoprotein D OS=Homo sapiens OX=9606 GN=APOD PE=1 SV=1	-	-	-	-	-	-	-	+	-
K.LPTQN[+3007.058]ITFQTESSVAEQEAEFQSPK.Y	HexNAc(5)Hex(6)Fuc(1)NeuAc(3)	>sp|Q14624|ITIH4_HUMAN Inter-alpha-trypsin inhibitor heavy chain H4 OS=Homo sapiens OX=9606 GN=ITIH4 PE=1 SV=4	-	-	-	-	-	-	-	-	+
K.RHEEGHM[+15.995]LN[+1954.704]C[+57.021]TC[+57.021]FGQGR.G	HexNAc(5)Hex(4)NeuAc(1)	>sp|P02751|FINC_HUMAN Fibronectin OS=Homo sapiens OX=9606 GN=FN1 PE=1 SV=4	-	-	-	-	-	-	-	-	+
R.HEEGHMLN[+2204.772]C[+57.021]TC[+57.021]FGQGR.G	HexNAc(4)Hex(5)NeuAc(2)	>sp|P02751|FINC_HUMAN Fibronectin OS=Homo sapiens OX=9606 GN=FN1 PE=1 SV=4	-	-	-	-	-	-	-	+	-
K.EDALN[+2861.000]ETRESETK.L	HexNAc(5)Hex(6)NeuAc(3)	>sp|P10909|CLUS_HUMAN Clusterin OS=Homo sapiens OX=9606 GN=CLU PE=1 SV=1	-	-	-	-	-	-	-	-	+
R.LAN[+2350.830]LTQGEDQYYLR.V	HexNAc(4)Hex(5)Fuc(1)NeuAc(2)	>sp|P10909|CLUS_HUMAN Clusterin OS=Homo sapiens OX=9606 GN=CLU PE=1 SV=1	-	-	-	-	-	-	-	+	-
R.N[+1216.423]VTEK.M	HexNAc(2)Hex(5)	>sp|P07358|CO8B_HUMAN Complement component C8 beta chain OS=Homo sapiens OX=9606 GN=C8B PE=1 SV=3	-	-	-	+	-	-	-	-	-
R.ISNN[+2715.963]FTGLEWDLNVR.L	HexNAc(5)Hex(6)Fuc(1)NeuAc(2)	>sp|Q9H497|TOR3A_HUMAN Torsin-3A OS=Homo sapiens OX=9606 GN=TOR3A PE=1 SV=1	-	-	-	-	-	-	-	+	-
K.GLN[+3007.058]LTEDTYKPR.I	HexNAc(5)Hex(6)Fuc(1)NeuAc(3)	>sp|Q08380|LG3BP_HUMAN Galectin-3-binding protein OS=Homo sapiens OX=9606 GN=LGALS3BP PE=1 SV=1	-	-	-	-	-	-	-	-	+
K.RHEEGHMLN[+1622.582]C[+57.021]TC[+57.021]FGQGR.G	HexNAc(4)Hex(5)	>sp|P02751|FINC_HUMAN Fibronectin OS=Homo sapiens OX=9606 GN=FN1 PE=1 SV=4	-	-	-	-	-	-	+	-	-
K.THTN[+2262.814]ISESHPN[+1216.423]ATFSAVGEASIC[+57.021]EDDWNSGER.F	HexNAc(5)Hex(5)Fuc(1)NeuAc(1),HexNAc(2)Hex(5)	>sp|P01871|IGHM_HUMAN Immunoglobulin heavy constant mu OS=Homo sapiens OX=9606 GN=IGHM PE=1 SV=4	-	-	-	-	-	-	+	-	-
K.VSN[+2059.735]VSC[+57.021]QASVSR.M	HexNAc(4)Hex(5)Fuc(1)NeuAc(1)	>sp|P55058|PLTP_HUMAN Phospholipid transfer protein OS=Homo sapiens OX=9606 GN=PLTP PE=1 SV=1	-	-	-	-	-	-	+	-	-
R.GGNSNGALC[+57.021]HFPFLYNNHN[+1913.677]YTDC[+57.021]TSEGR.R	HexNAc(4)Hex(5)NeuAc(1)	>sp|P02751|FINC_HUMAN Fibronectin OS=Homo sapiens OX=9606 GN=FN1 PE=1 SV=4	-	-	-	-	-	-	+	-	-
K.THTN[+1606.587]ISESHPN[+1872.651]ATFSAVGEASIC[+57.021]EDDWNSGER.F	HexNAc(4)Hex(4)Fuc(1),HexNAc(3)Hex(6)NeuAc(1)	>sp|P01871|IGHM_HUMAN Immunoglobulin heavy constant mu OS=Homo sapiens OX=9606 GN=IGHM PE=1 SV=4	-	+	-	-	-	-	-	-	-
K.THTN[+1362.481]ISESHPN[+2407.852]ATFSAVGEASIC[+57.021]EDDWNSGER.F	HexNAc(2)Hex(5)Fuc(1),HexNAc(5)Hex(5)NeuAc(2)	>sp|P01871|IGHM_HUMAN Immunoglobulin heavy constant mu OS=Homo sapiens OX=9606 GN=IGHM PE=1 SV=4	+	-	-	-	-	-	-	-	-
K.THTN[+1362.481]ISESHPN[+2116.756]ATFSAVGEASIC[+57.021]EDDWNSGER.F	HexNAc(2)Hex(5)Fuc(1),HexNAc(5)Hex(5)NeuAc(1)	>sp|P01871|IGHM_HUMAN Immunoglobulin heavy constant mu OS=Homo sapiens OX=9606 GN=IGHM PE=1 SV=4	-	-	-	-	-	-	-	-	+
K.AALAAFNAQNN[+2861.000]GSNFQLEEISR.A	HexNAc(5)Hex(6)NeuAc(3)	>sp|P02765|FETUA_HUMAN Alpha-2-HS-glycoprotein OS=Homo sapiens OX=9606 GN=AHSG PE=1 SV=2	-	-	-	-	-	-	-	+	-
K.KEDALN[+3007.058]ETRESETK.L	HexNAc(5)Hex(6)Fuc(1)NeuAc(3)	>sp|P10909|CLUS_HUMAN Clusterin OS=Homo sapiens OX=9606 GN=CLU PE=1 SV=1	-	+	-	-	-	-	-	-	-
K.AALAAFNAQNN[+2350.830]GSNFQLEEISR.A	HexNAc(4)Hex(5)Fuc(1)NeuAc(2)	>sp|P02765|FETUA_HUMAN Alpha-2-HS-glycoprotein OS=Homo sapiens OX=9606 GN=AHSG PE=1 SV=2	-	-	-	-	-	-	-	+	-
R.GLTFQQN[+2553.910]ASSMC[+57.021]VPDQDTAIR.V	HexNAc(5)Hex(5)Fuc(1)NeuAc(2)	>sp|P01871|IGHM_HUMAN Immunoglobulin heavy constant mu OS=Homo sapiens OX=9606 GN=IGHM PE=1 SV=4	-	-	-	-	-	-	-	+	-
K.YRGTAGNALMDGASQLMGEN[+1866.688]R.T	HexNAc(6)Hex(4)	>sp|P02675|FIBB_HUMAN Fibrinogen beta chain OS=Homo sapiens OX=9606 GN=FGB PE=1 SV=2	-	-	+	-	-	-	-	-	-
K.THTN[+1378.476]ISESHPN[+1809.666]ATFSAVGEASIC[+57.021]EDDWNSGER.F	HexNAc(2)Hex(6),HexNAc(5)Hex(4)Fuc(1)	>sp|P01871|IGHM_HUMAN Immunoglobulin heavy constant mu OS=Homo sapiens OX=9606 GN=IGHM PE=1 SV=4	+	-	-	-	-	-	-	-	-
K.IPC[+57.021]SQPPQIEHGTIN[+1913.677]SSR.S	HexNAc(4)Hex(5)NeuAc(1)	>sp|P08603|CFAH_HUMAN Complement factor H OS=Homo sapiens OX=9606 GN=CFH PE=1 SV=4	-	-	-	-	-	-	-	-	+
R.SRYPHKPEIN[+1548.545]STTHPGADLQENFC[+57.021]R.N	HexNAc(3)Hex(4)NeuAc(1)	>sp|P00734|THRB_HUMAN Prothrombin OS=Homo sapiens OX=9606 GN=F2 PE=1 SV=2	-	-	-	-	-	-	-	+	-
K.PREEQFN[+1606.587]STYR.V	HexNAc(4)Hex(4)Fuc(1)	>sp|P01861|IGHG4_HUMAN Immunoglobulin heavy constant gamma 4 OS=Homo sapiens OX=9606 GN=IGHG4 PE=1 SV=1	-	-	-	-	-	-	-	+	-
R.ISNN[+2861.000]FTGLEWDLNVR.L	HexNAc(5)Hex(6)NeuAc(3)	>sp|Q9H497|TOR3A_HUMAN Torsin-3A OS=Homo sapiens OX=9606 GN=TOR3A PE=1 SV=1	-	-	-	+	-	-	-	-	-
K.PREEQFN[+1444.534]STYR.V	HexNAc(4)Hex(3)Fuc(1)	>sp|P01861|IGHG4_HUMAN Immunoglobulin heavy constant gamma 4 OS=Homo sapiens OX=9606 GN=IGHG4 PE=1 SV=1	-	-	-	-	-	+	-	-	-
K.PLQN[+2204.772]FTLC[+57.021]FR.A	HexNAc(4)Hex(5)NeuAc(2)	>sp|P02743|SAMP_HUMAN Serum amyloid P-component OS=Homo sapiens OX=9606 GN=APCS PE=1 SV=2	-	-	-	-	-	-	+	-	-
K.KKEDALN[+3517.228]ETR.E	HexNAc(6)Hex(7)NeuAc(4)	>sp|P10909|CLUS_HUMAN Clusterin OS=Homo sapiens OX=9606 GN=CLU PE=1 SV=1	-	-	-	-	-	-	+	-	-
K.THTN[+892.317]ISESHPN[+2789.999]ATFSAVGEASIC[+57.021]EDDWNSGER.F	HexNAc(2)Hex(3),HexNAc(6)Hex(7)Fuc(1)NeuAc(1)	>sp|P01871|IGHM_HUMAN Immunoglobulin heavy constant mu OS=Homo sapiens OX=9606 GN=IGHM PE=1 SV=4	-	-	-	-	-	-	+	-	-
K.THTN[+1540.529]ISESHPN[+2424.867]ATFSAVGEASIC[+57.021]EDDWNSGER.F	HexNAc(2)Hex(7),HexNAc(5)Hex(6)Fuc(1)NeuAc(1)	>sp|P01871|IGHM_HUMAN Immunoglobulin heavy constant mu OS=Homo sapiens OX=9606 GN=IGHM PE=1 SV=4	-	-	+	-	-	-	-	-	-
R.ISNN[+2204.772]FTGLEWDLNVR.L	HexNAc(4)Hex(5)NeuAc(2)	>sp|Q9H497|TOR3A_HUMAN Torsin-3A OS=Homo sapiens OX=9606 GN=TOR3A PE=1 SV=1	-	-	-	-	-	-	+	-	-
R.NPN[+2221.788]QSSQVMDPPTAR.P	HexNAc(4)Hex(6)Fuc(1)NeuAc(1)	>sp|Q15025|TNIP1_HUMAN TNFAIP3-interacting protein 1 OS=Homo sapiens OX=9606 GN=TNIP1 PE=1 SV=2	-	-	-	-	+	-	-	-	-
R.HN[+3372.190]STGC[+57.021]LR.M	HexNAc(6)Hex(7)Fuc(1)NeuAc(3)	>sp|P10909|CLUS_HUMAN Clusterin OS=Homo sapiens OX=9606 GN=CLU PE=1 SV=1	-	-	-	-	-	-	+	-	-
K.VSAITLVSATSTTAN[+1864.634]M[+15.995]TVGPEGK.W	HexNAc(2)Hex(9)	>sp|P12259|FA5_HUMAN Coagulation factor V OS=Homo sapiens OX=9606 GN=F5 PE=1 SV=4	-	-	-	-	-	-	-	+	-
R.HEEGHM[+15.995]LN[+2245.799]C[+57.021]TC[+57.021]FGQGR.G	HexNAc(5)Hex(4)NeuAc(2)	>sp|P02751|FINC_HUMAN Fibronectin OS=Homo sapiens OX=9606 GN=FN1 PE=1 SV=4	-	-	-	-	-	+	-	-	-
K.THTN[+1378.476]ISESHPN[+2424.867]ATFSAVGEASIC[+57.021]EDDWNSGER.F	HexNAc(2)Hex(6),HexNAc(5)Hex(6)Fuc(1)NeuAc(1)	>sp|P01871|IGHM_HUMAN Immunoglobulin heavy constant mu OS=Homo sapiens OX=9606 GN=IGHM PE=1 SV=4	-	-	-	-	-	-	-	+	-
K.THTN[+2805.994]ISESHPN[+876.322]ATFSAVGEASIC[+57.021]EDDWNSGER.F	HexNAc(6)Hex(8)NeuAc(1),HexNAc(2)Hex(2)Fuc(1)	>sp|P01871|IGHM_HUMAN Immunoglobulin heavy constant mu OS=Homo sapiens OX=9606 GN=IGHM PE=1 SV=4	+	-	-	-	-	-	-	-	-
K.DQYVEPEN[+892.317]VTIQC[+57.021]DSGYGVVGPQSITC[+57.021]SGN[+2935.037]R.T	HexNAc(2)Hex(3),HexNAc(6)Hex(7)NeuAc(2)	>sp|P04003|C4BPA_HUMAN C4b-binding protein alpha chain OS=Homo sapiens OX=9606 GN=C4BPA PE=1 SV=2	-	+	-	-	-	-	-	-	-
R.GHVN[+2075.730]ITR.S	HexNAc(4)Hex(6)NeuAc(1)	>sp|P00734|THRB_HUMAN Prothrombin OS=Homo sapiens OX=9606 GN=F2 PE=1 SV=2	-	-	-	-	-	-	+	-	-
K.THTN[+1403.507]ISESHPN[+2424.867]ATFSAVGEASIC[+57.021]EDDWNSGER.F	HexNAc(3)Hex(4)Fuc(1),HexNAc(5)Hex(6)Fuc(1)NeuAc(1)	>sp|P01871|IGHM_HUMAN Immunoglobulin heavy constant mu OS=Homo sapiens OX=9606 GN=IGHM PE=1 SV=4	-	-	-	-	-	-	+	-	-
R.AAGPGERGLEDEEDGVPGGN[+2204.772]GTGPGIYSYR.A	HexNAc(4)Hex(5)NeuAc(2)	>sp|Q5BIV9|SPRN_HUMAN Shadow of prion protein OS=Homo sapiens OX=9606 GN=SPRN PE=2 SV=1	-	-	-	-	-	-	+	-	-
R.RNPPMGGNVVIFDTVITNQEEPYQN[+2133.772]HSGR.F	HexNAc(5)Hex(6)Fuc(1)	>sp|P02745|C1QA_HUMAN Complement C1q subcomponent subunit A OS=Homo sapiens OX=9606 GN=C1QA PE=1 SV=2	+	-	-	-	-	-	-	-	-
K.DQYVEPEN[+1825.661]VTIQC[+57.021]DSGYGVVGPQSITC[+57.021]SGN[+2018.708]R.T	HexNAc(5)Hex(5),HexNAc(3)Hex(6)Fuc(1)NeuAc(1)	>sp|P04003|C4BPA_HUMAN C4b-binding protein alpha chain OS=Homo sapiens OX=9606 GN=C4BPA PE=1 SV=2	-	-	-	-	-	+	-	-	-
K.DQYVEPEN[+2407.852]VTIQC[+57.021]DSGYGVVGPQSITC[+57.021]SGN[+2075.730]R.T	HexNAc(5)Hex(5)NeuAc(2),HexNAc(4)Hex(6)NeuAc(1)	>sp|P04003|C4BPA_HUMAN C4b-binding protein alpha chain OS=Homo sapiens OX=9606 GN=C4BPA PE=1 SV=2	-	+	-	-	-	-	-	-	-
R.EIRHN[+2059.735]STGC[+57.021]LR.M	HexNAc(4)Hex(5)Fuc(1)NeuAc(1)	>sp|P10909|CLUS_HUMAN Clusterin OS=Homo sapiens OX=9606 GN=CLU PE=1 SV=1	-	-	-	-	-	-	+	-	-
K.TKPREEQYN[+2059.735]STYR.V	HexNAc(4)Hex(5)Fuc(1)NeuAc(1)	>sp|P01857|IGHG1_HUMAN Immunoglobulin heavy constant gamma 1 OS=Homo sapiens OX=9606 GN=IGHG1 PE=1 SV=1	-	-	-	-	-	-	-	+	-
K.KKEDALN[+1216.423]ETR.E	HexNAc(2)Hex(5)	>sp|P10909|CLUS_HUMAN Clusterin OS=Homo sapiens OX=9606 GN=CLU PE=1 SV=1	-	-	-	-	+	-	-	-	-
K.GLN[+2861.000]LTEDTYKPR.I	HexNAc(5)Hex(6)NeuAc(3)	>sp|Q08380|LG3BP_HUMAN Galectin-3-binding protein OS=Homo sapiens OX=9606 GN=LGALS3BP PE=1 SV=1	-	-	-	-	-	-	-	+	-
K.YRGTAGNALM[+15.995]DGASQLMGEN[+1971.719]R.T	HexNAc(5)Hex(5)Fuc(1)	>sp|P02675|FIBB_HUMAN Fibrinogen beta chain OS=Homo sapiens OX=9606 GN=FGB PE=1 SV=2	-	-	-	-	-	-	+	-	-
R.GVNFN[+1913.677]VSK.V	HexNAc(4)Hex(5)NeuAc(1)	>sp|P03952|KLKB1_HUMAN Plasma kallikrein OS=Homo sapiens OX=9606 GN=KLKB1 PE=1 SV=1	-	-	-	-	-	-	-	-	+
K.EVFVHPN[+3007.058]YSK.S	HexNAc(5)Hex(6)Fuc(1)NeuAc(3)	>sp|P04070|PROC_HUMAN Vitamin K-dependent protein C OS=Homo sapiens OX=9606 GN=PROC PE=1 SV=1	-	-	-	-	-	-	+	-	-
R.RNPPM[+15.995]GGNVVIFDTVITNQEEPYQN[+2350.830]HSGR.F	HexNAc(4)Hex(5)Fuc(1)NeuAc(2)	>sp|P02745|C1QA_HUMAN Complement C1q subcomponent subunit A OS=Homo sapiens OX=9606 GN=C1QA PE=1 SV=2	-	-	-	-	-	-	-	-	+
R.GVNFN[+2204.772]VSK.V	HexNAc(4)Hex(5)NeuAc(2)	>sp|P03952|KLKB1_HUMAN Plasma kallikrein OS=Homo sapiens OX=9606 GN=KLKB1 PE=1 SV=1	-	-	-	-	-	-	-	-	+
R.GLTFQQN[+2059.735]ASSMC[+57.021]VPDQDTAIR.V	HexNAc(4)Hex(5)Fuc(1)NeuAc(1)	>sp|P01871|IGHM_HUMAN Immunoglobulin heavy constant mu OS=Homo sapiens OX=9606 GN=IGHM PE=1 SV=4	-	-	-	-	-	-	-	+	-
-.[+42.011]MEIDN[+2204.772]QTWVR.E	HexNAc(4)Hex(5)NeuAc(2)	>sp|O95006|OR2F2_HUMAN Olfactory receptor 2F2 OS=Homo sapiens OX=9606 GN=OR2F2 PE=2 SV=1	-	-	-	-	-	-	+	-	-
R.HSHNN[+2350.830]NSSDLHPHK.H	HexNAc(4)Hex(5)Fuc(1)NeuAc(2)	>sp|P04196|HRG_HUMAN Histidine-rich glycoprotein OS=Homo sapiens OX=9606 GN=HRG PE=1 SV=1	+	-	-	-	-	-	-	-	-
R.ADGTVNQIEGEATPVN[+2424.867]LTEPAK.L	HexNAc(5)Hex(6)Fuc(1)NeuAc(1)	>sp|P05090|APOD_HUMAN Apolipoprotein D OS=Homo sapiens OX=9606 GN=APOD PE=1 SV=1	-	-	-	-	-	-	-	+	-
R.EEQYN[+1241.454]STYR.V	HexNAc(3)Hex(3)Fuc(1)	>sp|P0DOX5|IGG1_HUMAN Immunoglobulin gamma-1 heavy chain OS=Homo sapiens OX=9606 PE=1 SV=2	-	-	-	-	+	-	-	-	-
K.N[+1971.719]NSDISSTR.G	HexNAc(5)Hex(5)Fuc(1)	>sp|P01871|IGHM_HUMAN Immunoglobulin heavy constant mu OS=Homo sapiens OX=9606 GN=IGHM PE=1 SV=4	-	-	-	-	-	-	+	-	-
R.ADGTVNQIEGEATPVN[+3007.058]LTEPAKLEVK.F	HexNAc(5)Hex(6)Fuc(1)NeuAc(3)	>sp|P05090|APOD_HUMAN Apolipoprotein D OS=Homo sapiens OX=9606 GN=APOD PE=1 SV=1	-	-	-	-	-	-	-	-	+
R.LGHC[+57.021]PDPVLVNGEFSSSGPVN[+3009.074]VSDK.I	HexNAc(7)Hex(8)NeuAc(1)	>sp|P20851|C4BPB_HUMAN C4b-binding protein beta chain OS=Homo sapiens OX=9606 GN=C4BPB PE=1 SV=1	+	-	-	-	-	-	-	-	-
K.DQYVEPEN[+1809.666]VTIQC[+57.021]DSGYGVVGPQSITC[+57.021]SGN[+2018.708]R.T	HexNAc(5)Hex(4)Fuc(1),HexNAc(3)Hex(6)Fuc(1)NeuAc(1)	>sp|P04003|C4BPA_HUMAN C4b-binding protein alpha chain OS=Homo sapiens OX=9606 GN=C4BPA PE=1 SV=2	-	-	-	-	-	-	+	-	-
K.N[+1216.423]NSDISSTR.G	HexNAc(2)Hex(5)	>sp|P01871|IGHM_HUMAN Immunoglobulin heavy constant mu OS=Homo sapiens OX=9606 GN=IGHM PE=1 SV=4	-	-	-	-	-	-	-	+	-
R.VSTVYANN[+3007.058]GSVLQGTSVASVYHGK.I	HexNAc(5)Hex(6)Fuc(1)NeuAc(3)	>sp|Q15166|PON3_HUMAN Serum paraoxonase/lactonase 3 OS=Homo sapiens OX=9606 GN=PON3 PE=1 SV=3	-	-	-	-	-	-	+	-	-
K.THTN[+2952.052]ISESHPN[+876.322]ATFSAVGEASIC[+57.021]EDDWNSGER.F	HexNAc(6)Hex(8)Fuc(1)NeuAc(1),HexNAc(2)Hex(2)Fuc(1)	>sp|P01871|IGHM_HUMAN Immunoglobulin heavy constant mu OS=Homo sapiens OX=9606 GN=IGHM PE=1 SV=4	+	-	-	-	-	-	-	-	-
K.THTN[+1913.677]ISESHPN[+1768.640]ATFSAVGEASIC[+57.021]EDDWNSGER.F	HexNAc(4)Hex(5)NeuAc(1),HexNAc(4)Hex(5)Fuc(1)	>sp|P01871|IGHM_HUMAN Immunoglobulin heavy constant mu OS=Homo sapiens OX=9606 GN=IGHM PE=1 SV=4	-	-	-	-	-	-	-	-	+
K.VC[+57.021]QDC[+57.021]PLLAPLN[+2350.830]DTR.V	HexNAc(4)Hex(5)Fuc(1)NeuAc(2)	>sp|P02765|FETUA_HUMAN Alpha-2-HS-glycoprotein OS=Homo sapiens OX=9606 GN=AHSG PE=1 SV=2	-	-	-	-	-	-	-	+	-
R.PAYGM[+15.995]ASEVQLMN[+2350.830]ASTQTDITFEHIMALAK.L	HexNAc(4)Hex(5)Fuc(1)NeuAc(2)	>sp|Q6ZMN7|PZRN4_HUMAN PDZ domain-containing RING finger protein 4 OS=Homo sapiens OX=9606 GN=PDZRN4 PE=2 SV=3	-	-	-	-	-	-	-	-	+
R.C[+57.021]IQAN[+2569.905]YSLMENGK.I	HexNAc(5)Hex(6)NeuAc(2)	>sp|P05090|APOD_HUMAN Apolipoprotein D OS=Homo sapiens OX=9606 GN=APOD PE=1 SV=1	-	-	-	-	-	+	-	-	-
K.KEDALN[+2861.000]ETRESETK.L	HexNAc(5)Hex(6)NeuAc(3)	>sp|P10909|CLUS_HUMAN Clusterin OS=Homo sapiens OX=9606 GN=CLU PE=1 SV=1	-	-	-	-	-	-	+	-	-
K.AAIPSALDTN[+1768.640]SSK.S	HexNAc(4)Hex(5)Fuc(1)	>sp|Q08380|LG3BP_HUMAN Galectin-3-binding protein OS=Homo sapiens OX=9606 GN=LGALS3BP PE=1 SV=1	-	-	-	-	-	-	-	-	+
K.THTN[+2715.963]ISESHPN[+1216.423]ATFSAVGEASIC[+57.021]EDDWNSGER.F	HexNAc(5)Hex(6)Fuc(1)NeuAc(2),HexNAc(2)Hex(5)	>sp|P01871|IGHM_HUMAN Immunoglobulin heavy constant mu OS=Homo sapiens OX=9606 GN=IGHM PE=1 SV=4	-	-	-	-	-	-	+	-	-
K.PYEC[+57.021]NIC[+57.021]GKAFN[+1864.634]R.S	HexNAc(2)Hex(9)	>sp|Q8TC21|ZN596_HUMAN Zinc finger protein 596 OS=Homo sapiens OX=9606 GN=ZNF596 PE=2 SV=2	-	-	-	-	+	-	-	-	-
K.N[+2553.910]NSDISSTR.G	HexNAc(5)Hex(5)Fuc(1)NeuAc(2)	>sp|P01871|IGHM_HUMAN Immunoglobulin heavy constant mu OS=Homo sapiens OX=9606 GN=IGHM PE=1 SV=4	-	-	-	-	-	-	+	-	-
R.GLTFQQN[+2350.830]ASSMC[+57.021]VPDQDTAIR.V	HexNAc(4)Hex(5)Fuc(1)NeuAc(2)	>sp|P01871|IGHM_HUMAN Immunoglobulin heavy constant mu OS=Homo sapiens OX=9606 GN=IGHM PE=1 SV=4	-	-	-	-	-	+	-	-	-
K.THTN[+1784.634]ISESHPN[+1897.682]ATFSAVGEASIC[+57.021]EDDWNSGER.F	HexNAc(4)Hex(6),HexNAc(4)Hex(4)Fuc(1)NeuAc(1)	>sp|P01871|IGHM_HUMAN Immunoglobulin heavy constant mu OS=Homo sapiens OX=9606 GN=IGHM PE=1 SV=4	-	-	-	-	-	-	-	-	+
K.TKPREEQFN[+2059.735]STFR.V	HexNAc(4)Hex(5)Fuc(1)NeuAc(1)	>sp|P01859|IGHG2_HUMAN Immunoglobulin heavy constant gamma 2 OS=Homo sapiens OX=9606 GN=IGHG2 PE=1 SV=2	+	-	-	-	-	-	-	-	-
K.DQYVEPEN[+1054.370]VTIQC[+57.021]DSGYGVVGPQSITC[+57.021]SGN[+2805.994]R.T	HexNAc(2)Hex(4),HexNAc(6)Hex(8)NeuAc(1)	>sp|P04003|C4BPA_HUMAN C4b-binding protein alpha chain OS=Homo sapiens OX=9606 GN=C4BPA PE=1 SV=2	-	-	-	-	-	-	+	-	-
K.KKEDALN[+3155.132]ETR.E	HexNAc(7)Hex(8)Fuc(1)NeuAc(1)	>sp|P10909|CLUS_HUMAN Clusterin OS=Homo sapiens OX=9606 GN=CLU PE=1 SV=1	-	+	-	-	-	-	-	-	-
K.EVFVHPN[+2861.000]YSK.S	HexNAc(5)Hex(6)NeuAc(3)	>sp|P04070|PROC_HUMAN Vitamin K-dependent protein C OS=Homo sapiens OX=9606 GN=PROC PE=1 SV=1	-	-	-	+	-	-	-	-	-
R.FSDGLESN[+2026.687]SSTQFEVKK.Y	HexNAc(2)Hex(10)	>sp|P0C0L4|CO4A_HUMAN Complement C4-A OS=Homo sapiens OX=9606 GN=C4A PE=1 SV=2	-	-	-	+	-	-	-	-	-
K.TLFC[+57.021]N[+2569.905]ASK.E	HexNAc(5)Hex(6)NeuAc(2)	>sp|P20851|C4BPB_HUMAN C4b-binding protein beta chain OS=Homo sapiens OX=9606 GN=C4BPB PE=1 SV=1	-	-	-	-	-	-	+	-	-
K.TPLTAN[+1768.640]ITK.S	HexNAc(4)Hex(5)Fuc(1)	>sp|P01877|IGHA2_HUMAN Immunoglobulin heavy constant alpha 2 OS=Homo sapiens OX=9606 GN=IGHA2 PE=1 SV=4	-	-	-	-	-	-	+	-	-
K.STGKPTLYN[+1864.634]VSLVMSDTAGTC[+57.021]Y.-	HexNAc(2)Hex(9)	>sp|P01871|IGHM_HUMAN Immunoglobulin heavy constant mu OS=Homo sapiens OX=9606 GN=IGHM PE=1 SV=4	-	-	-	-	+	-	-	-	-
K.C[+57.021]ILHWFAN[+3009.074]WSGPQR.E	HexNAc(7)Hex(8)NeuAc(1)	>sp|Q9NWQ9|CN119_HUMAN Uncharacterized protein C14orf119 OS=Homo sapiens OX=9606 GN=C14orf119 PE=1 SV=1	-	-	-	-	+	-	-	-	-
K.TKPREEQYN[+1809.666]STFR.V	HexNAc(5)Hex(4)Fuc(1)	>sp|P01860|IGHG3_HUMAN Immunoglobulin heavy constant gamma 3 OS=Homo sapiens OX=9606 GN=IGHG3 PE=1 SV=2	+	-	-	-	-	-	-	-	-
R.ISEEN[+2861.000]ETTC[+57.021]YMGK.W	HexNAc(5)Hex(6)NeuAc(3)	>sp|P08603|CFAH_HUMAN Complement factor H OS=Homo sapiens OX=9606 GN=CFH PE=1 SV=4	-	-	-	-	-	-	+	-	-
R.C[+57.021]N[+1622.582]YSIR.V	HexNAc(4)Hex(5)	>sp|P00736|C1R_HUMAN Complement C1r subcomponent OS=Homo sapiens OX=9606 GN=C1R PE=1 SV=2	-	-	-	-	-	-	-	-	+
K.THTN[+1362.481]ISESHPN[+1825.661]ATFSAVGEASIC[+57.021]EDDWNSGER.F	HexNAc(2)Hex(5)Fuc(1),HexNAc(5)Hex(5)	>sp|P01871|IGHM_HUMAN Immunoglobulin heavy constant mu OS=Homo sapiens OX=9606 GN=IGHM PE=1 SV=4	-	-	-	-	-	-	-	+	-
R.GLTFQQN[+2407.852]ASSMC[+57.021]VPDQDTAIR.V	HexNAc(5)Hex(5)NeuAc(2)	>sp|P01871|IGHM_HUMAN Immunoglobulin heavy constant mu OS=Homo sapiens OX=9606 GN=IGHM PE=1 SV=4	-	-	-	-	-	-	-	+	-
R.GLTFQQN[+2262.814]ASSMC[+57.021]VPDQDTAIR.V	HexNAc(5)Hex(5)Fuc(1)NeuAc(1)	>sp|P01871|IGHM_HUMAN Immunoglobulin heavy constant mu OS=Homo sapiens OX=9606 GN=IGHM PE=1 SV=4	-	-	-	-	-	-	+	-	-
R.EEQYN[+1622.582]STYR.V	HexNAc(4)Hex(5)	>sp|P0DOX5|IGG1_HUMAN Immunoglobulin gamma-1 heavy chain OS=Homo sapiens OX=9606 PE=1 SV=2	-	-	-	+	-	-	-	-	-
K.NN[+3009.074]ATVHEQVGGPSLTSDLQAQSK.G	HexNAc(7)Hex(8)NeuAc(1)	>sp|P04004|VTNC_HUMAN Vitronectin OS=Homo sapiens OX=9606 GN=VTN PE=1 SV=1	-	-	-	-	-	-	-	+	-
K.AAIPSALDTN[+1378.476]SSK.S	HexNAc(2)Hex(6)	>sp|Q08380|LG3BP_HUMAN Galectin-3-binding protein OS=Homo sapiens OX=9606 GN=LGALS3BP PE=1 SV=1	-	-	-	-	+	-	-	-	-
R.NIN[+3007.058]YTER.G	HexNAc(5)Hex(6)Fuc(1)NeuAc(3)	>sp|P80108|PHLD_HUMAN Phosphatidylinositol-glycan-specific phospholipase D OS=Homo sapiens OX=9606 GN=GPLD1 PE=1 SV=3	+	-	-	-	-	-	-	-	-
R.GHVN[+3007.058]ITR.S	HexNAc(5)Hex(6)Fuc(1)NeuAc(3)	>sp|P00734|THRB_HUMAN Prothrombin OS=Homo sapiens OX=9606 GN=F2 PE=1 SV=2	-	+	-	-	-	-	-	-	-
K.HAN[+3007.058]WTLTPLK.S	HexNAc(5)Hex(6)Fuc(1)NeuAc(3)	>sp|P27169|PON1_HUMAN Serum paraoxonase/arylesterase 1 OS=Homo sapiens OX=9606 GN=PON1 PE=1 SV=3	-	-	-	-	-	-	+	-	-
K.TKPREEQYN[+1460.529]STYR.V	HexNAc(4)Hex(4)	>sp|P01857|IGHG1_HUMAN Immunoglobulin heavy constant gamma 1 OS=Homo sapiens OX=9606 GN=IGHG1 PE=1 SV=1	-	-	-	-	-	-	-	-	+
K.DQYVEPEN[+1946.687]VTIQC[+57.021]DSGYGVVGPQSITC[+57.021]SGN[+2245.799]R.T	HexNAc(4)Hex(7),HexNAc(5)Hex(4)NeuAc(2)	>sp|P04003|C4BPA_HUMAN C4b-binding protein alpha chain OS=Homo sapiens OX=9606 GN=C4BPA PE=1 SV=2	-	-	-	-	-	-	-	-	+
K.DQYVEPEN[+1548.545]VTIQC[+57.021]DSGYGVVGPQSITC[+57.021]SGN[+2643.941]R.T	HexNAc(3)Hex(4)NeuAc(1),HexNAc(6)Hex(7)NeuAc(1)	>sp|P04003|C4BPA_HUMAN C4b-binding protein alpha chain OS=Homo sapiens OX=9606 GN=C4BPA PE=1 SV=2	-	-	-	-	-	-	-	+	-
K.TKPREEQYN[+1622.582]STYR.V	HexNAc(4)Hex(5)	>sp|P01857|IGHG1_HUMAN Immunoglobulin heavy constant gamma 1 OS=Homo sapiens OX=9606 GN=IGHG1 PE=1 SV=1	-	-	+	-	-	-	-	-	-
R.GTAGNALM[+15.995]DGASQLMGEN[+1954.704]R.T	HexNAc(5)Hex(4)NeuAc(1)	>sp|P02675|FIBB_HUMAN Fibrinogen beta chain OS=Homo sapiens OX=9606 GN=FGB PE=1 SV=2	-	-	-	-	-	+	-	-	-
K.TVLTPATNHMGN[+1702.581]VTFTIPANR.E	HexNAc(2)Hex(8)	>sp|P01024|CO3_HUMAN Complement C3 OS=Homo sapiens OX=9606 GN=C3 PE=1 SV=2	-	-	-	-	+	-	-	-	-
K.AAIPSALDTN[+2861.000]SSK.S	HexNAc(5)Hex(6)NeuAc(3)	>sp|Q08380|LG3BP_HUMAN Galectin-3-binding protein OS=Homo sapiens OX=9606 GN=LGALS3BP PE=1 SV=1	-	+	-	-	-	-	-	-	-

## Sheet: Table S2
Table S2-Largest Byonic score distribution of intact N-glycopeptide spectra from different fragmentation modes.
Peptides	Glycans	Protein Name	EThcD-R1	EThcD-R2	EThcD-R3	sceHCD-R1	sceHCD-R2	sceHCD-R3	EThcD-sceHCD-R1	EThcD-sceHCD-R2	EThcD-sceHCD-R3	Largest Byonic Score
R.SRYPHKPEIN[+1913.677]STTHPGADLQENFC[+57.021]R.N	HexNAc(4)Hex(5)NeuAc(1)	>sp|P00734|THRB_HUMAN Prothrombin OS=Homo sapiens OX=9606 GN=F2 PE=1 SV=2	1073.54	950.53	1131.06	818.47	880.29	856.33	1056.51	1002.27	1011.32	1131.06
K.VSAITLVSATSTTAN[+1864.634]MTVGPEGK.W	HexNAc(2)Hex(9)	>sp|P12259|FA5_HUMAN Coagulation factor V OS=Homo sapiens OX=9606 GN=F5 PE=1 SV=4		723.86				570.64		942.87		942.87
R.RNPPMGGNVVIFDTVITNQEEPYQN[+2059.735]HSGR.F	HexNAc(4)Hex(5)Fuc(1)NeuAc(1)	>sp|P02745|C1QA_HUMAN Complement C1q subcomponent subunit A OS=Homo sapiens OX=9606 GN=C1QA PE=1 SV=2	914.36	866.42	940.78	474.33	587.02	498.55	745.75	914.8	824.79	940.78
R.SRYPHKPEIN[+2350.830]STTHPGADLQENFC[+57.021]R.N	HexNAc(4)Hex(5)Fuc(1)NeuAc(2)	>sp|P00734|THRB_HUMAN Prothrombin OS=Homo sapiens OX=9606 GN=F2 PE=1 SV=2	648.2	682.9	937.53	678.78	683.46	500.74	760.76	779.69	742.18	937.53
R.SRYPHKPEIN[+2204.772]STTHPGADLQENFC[+57.021]R.N	HexNAc(4)Hex(5)NeuAc(2)	>sp|P00734|THRB_HUMAN Prothrombin OS=Homo sapiens OX=9606 GN=F2 PE=1 SV=2	732.75	516.79	754.89	717.82	643.27	760.07	786.01	847.06	880	880
K.TVLTPATNHMGN[+1378.476]VTFTIPANR.E	HexNAc(2)Hex(6)	>sp|P01024|CO3_HUMAN Complement C3 OS=Homo sapiens OX=9606 GN=C3 PE=1 SV=2	597.36	580.15	574.93	581.9	657.48	539.16	874.09	748.55	768.08	874.09
K.VTQVYAEN[+2861.000]GTVLQGSTVASVYK.G	HexNAc(5)Hex(6)NeuAc(3)	>sp|P27169|PON1_HUMAN Serum paraoxonase/arylesterase 1 OS=Homo sapiens OX=9606 GN=PON1 PE=1 SV=3		838.98	829.63		848.81		800.71	406.32	640.85	848.81
K.RHEEGHMLN[+1913.677]C[+57.021]TC[+57.021]FGQGR.G	HexNAc(4)Hex(5)NeuAc(1)	>sp|P02751|FINC_HUMAN Fibronectin OS=Homo sapiens OX=9606 GN=FN1 PE=1 SV=4	424.45	446.42	817.44	542.53	639.1	629.08	691.39	693.56	651.65	817.44
K.NN[+2861.000]ATVHEQVGGPSLTSDLQAQSK.G	HexNAc(5)Hex(6)NeuAc(3)	>sp|P04004|VTNC_HUMAN Vitronectin OS=Homo sapiens OX=9606 GN=VTN PE=1 SV=1	489.41	464.07	214.38	297.45	415.31		454.46	806.81		806.81
K.TVLTPATNHMGN[+1216.423]VTFTIPANR.E	HexNAc(2)Hex(5)	>sp|P01024|CO3_HUMAN Complement C3 OS=Homo sapiens OX=9606 GN=C3 PE=1 SV=2	389.95	399.34	330.08	524.51	577.91	526.56	797.43	731.42	668.29	797.43
K.VTQVYAEN[+3007.058]GTVLQGSTVASVYK.G	HexNAc(5)Hex(6)Fuc(1)NeuAc(3)	>sp|P27169|PON1_HUMAN Serum paraoxonase/arylesterase 1 OS=Homo sapiens OX=9606 GN=PON1 PE=1 SV=3		365.83	370.02	749.11	481.69	742.2	765.66	761.03	783.93	783.93
K.VSAITLVSATSTTAN[+1702.581]MTVGPEGK.W	HexNAc(2)Hex(8)	>sp|P12259|FA5_HUMAN Coagulation factor V OS=Homo sapiens OX=9606 GN=F5 PE=1 SV=4		336.91	353.52	508.81	637.73	712.54	429.49	774.72	319.67	774.72
K.STGKPTLYN[+1702.581]VSLVMSDTAGTC[+57.021]Y.-	HexNAc(2)Hex(8)	>sp|P01871|IGHM_HUMAN Immunoglobulin heavy constant mu OS=Homo sapiens OX=9606 GN=IGHM PE=1 SV=4	447.25	415.1	392.68	331	338.34		705.63	743.74	666.74	743.74
K.TVLTPATNHMGN[+1540.529]VTFTIPANR.E	HexNAc(2)Hex(7)	>sp|P01024|CO3_HUMAN Complement C3 OS=Homo sapiens OX=9606 GN=C3 PE=1 SV=2	466.74	238.03	428.46	573.26	534.69	630.46	633.18	737.45	530.76	737.45			0.698061
K.STGKPTLYN[+1378.476]VSLVMSDTAGTC[+57.021]Y.-	HexNAc(2)Hex(6)	>sp|P01871|IGHM_HUMAN Immunoglobulin heavy constant mu OS=Homo sapiens OX=9606 GN=IGHM PE=1 SV=4	334.63		304.32	473.66	353.84		732.08	733.73	687.19	733.73
R.RNPPM[+15.995]GGNVVIFDTVITNQEEPYQN[+2059.735]HSGR.F	HexNAc(4)Hex(5)Fuc(1)NeuAc(1)	>sp|P02745|C1QA_HUMAN Complement C1q subcomponent subunit A OS=Homo sapiens OX=9606 GN=C1QA PE=1 SV=2	616.99	723.82	690.55	390.91	335.05	284.12	598.51	411.94	271.7	723.82
R.RNPPMGGNVVIFDTVITNQEEPYQN[+2424.867]HSGR.F	HexNAc(5)Hex(6)Fuc(1)NeuAc(1)	>sp|P02745|C1QA_HUMAN Complement C1q subcomponent subunit A OS=Homo sapiens OX=9606 GN=C1QA PE=1 SV=2	693.9				212.56		524.65		598.06	693.9
K.VTQVYAEN[+2204.772]GTVLQGSTVASVYK.G	HexNAc(4)Hex(5)NeuAc(2)	>sp|P27169|PON1_HUMAN Serum paraoxonase/arylesterase 1 OS=Homo sapiens OX=9606 GN=PON1 PE=1 SV=3	526.64	526.93					688.62	648.17	475.97	688.62
K.TVLTPATNHM[+15.995]GN[+1378.476]VTFTIPANR.E	HexNAc(2)Hex(6)	>sp|P01024|CO3_HUMAN Complement C3 OS=Homo sapiens OX=9606 GN=C3 PE=1 SV=2	407.06			541.97	475.92	526.39	520.56	664.37	625.24	664.37
K.HAN[+1913.677]WTLTPLK.S	HexNAc(4)Hex(5)NeuAc(1)	>sp|P27169|PON1_HUMAN Serum paraoxonase/arylesterase 1 OS=Homo sapiens OX=9606 GN=PON1 PE=1 SV=3	303.68	208.26	204.99	462.23	340.16	451.39	663.24	604.94	505.41	663.24
R.LAN[+2204.772]LTQGEDQYYLR.V	HexNAc(4)Hex(5)NeuAc(2)	>sp|P10909|CLUS_HUMAN Clusterin OS=Homo sapiens OX=9606 GN=CLU PE=1 SV=1			227.71	245.09	272.6	311.01	351.44	662.26	388.1	662.26
K.NN[+3007.058]ATVHEQVGGPSLTSDLQAQSK.G	HexNAc(5)Hex(6)Fuc(1)NeuAc(3)	>sp|P04004|VTNC_HUMAN Vitronectin OS=Homo sapiens OX=9606 GN=VTN PE=1 SV=1	267.09	653.42	251.971		457.09	614.24	531.43	459.06	271.16	653.42
R.FSDGLESN[+1864.634]SSTQFEVKK.Y	HexNAc(2)Hex(9)	>sp|P0C0L4|CO4A_HUMAN Complement C4-A OS=Homo sapiens OX=9606 GN=C4A PE=1 SV=2		285.11	387.93	408.44		593.4	302.64	653.12		653.12
K.HYTN[+1971.719]SSQDVTVPC[+57.021]R.V	HexNAc(5)Hex(5)Fuc(1)	>sp|P01877|IGHA2_HUMAN Immunoglobulin heavy constant alpha 2 OS=Homo sapiens OX=9606 GN=IGHA2 PE=1 SV=4	322.14			412.22	467.14	407.36	421.32	648.38		648.38
K.TKPREEQYN[+1606.587]STYR.V	HexNAc(4)Hex(4)Fuc(1)	>sp|P01857|IGHG1_HUMAN Immunoglobulin heavy constant gamma 1 OS=Homo sapiens OX=9606 GN=IGHG1 PE=1 SV=1	292.77	599.25	617.13	413.88	282.33	389.98	645.1	422.6	298.85	645.1
K.AALAAFNAQNN[+3007.058]GSNFQLEEISR.A	HexNAc(5)Hex(6)Fuc(1)NeuAc(3)	>sp|P02765|FETUA_HUMAN Alpha-2-HS-glycoprotein OS=Homo sapiens OX=9606 GN=AHSG PE=1 SV=2	369.84	533.71					637.21	616.66		637.21
R.LAN[+3007.058]LTQGEDQYYLR.V	HexNAc(5)Hex(6)Fuc(1)NeuAc(3)	>sp|P10909|CLUS_HUMAN Clusterin OS=Homo sapiens OX=9606 GN=CLU PE=1 SV=1	373.08				257.53		605.31	635.85	584.24	635.85
K.HYTN[+2059.735]SSQDVTVPC[+57.021]R.V	HexNAc(4)Hex(5)Fuc(1)NeuAc(1)	>sp|P01877|IGHA2_HUMAN Immunoglobulin heavy constant alpha 2 OS=Homo sapiens OX=9606 GN=IGHA2 PE=1 SV=4	387.05	383.54	407.4	356.4	304.67	435.68	634.22		624.67	634.22
R.SRYPHKPEIN[+2204.772]STTHPGADLQENFC[+57.021]RNPDSSTTGPWC[+57.021]YTTDPTVR.R	HexNAc(4)Hex(5)NeuAc(2)	>sp|P00734|THRB_HUMAN Prothrombin OS=Homo sapiens OX=9606 GN=F2 PE=1 SV=2	483.16		281.3		465.02		448.59	509.46	629.85	629.85
R.SRYPHKPEIN[+2059.735]STTHPGADLQENFC[+57.021]R.N	HexNAc(4)Hex(5)Fuc(1)NeuAc(1)	>sp|P00734|THRB_HUMAN Prothrombin OS=Homo sapiens OX=9606 GN=F2 PE=1 SV=2		293.13				381.09	629.03	511.24	521.68	629.03
K.VC[+57.021]QDC[+57.021]PLLAPLN[+2204.772]DTR.V	HexNAc(4)Hex(5)NeuAc(2)	>sp|P02765|FETUA_HUMAN Alpha-2-HS-glycoprotein OS=Homo sapiens OX=9606 GN=AHSG PE=1 SV=2	484.83	258.87	322.92	429.95	431.69	603.71	515.67	604.59	628.97	628.97
K.KKEDALN[+1913.677]ETR.E	HexNAc(4)Hex(5)NeuAc(1)	>sp|P10909|CLUS_HUMAN Clusterin OS=Homo sapiens OX=9606 GN=CLU PE=1 SV=1	355.32	374.23	283.06	611.09	595.01	510.16	627.15	343.96	412	627.15
R.LQNNENN[+2204.772]ISC[+57.021]VER.G	HexNAc(4)Hex(5)NeuAc(2)	>sp|Q03591|FHR1_HUMAN Complement factor H-related protein 1 OS=Homo sapiens OX=9606 GN=CFHR1 PE=1 SV=2		405.49		440.87	418.36		558.72	626.13	519.99	626.13
K.VTQVYAEN[+2878.015]GTVLQGSTVASVYK.G	HexNAc(5)Hex(7)Fuc(1)NeuAc(2)	>sp|P27169|PON1_HUMAN Serum paraoxonase/arylesterase 1 OS=Homo sapiens OX=9606 GN=PON1 PE=1 SV=3				208.83		206.02	624.88	379.4	433.29	624.88
R.GTAGNALMDGASQLMGEN[+1913.677]R.T	HexNAc(4)Hex(5)NeuAc(1)	>sp|P02675|FIBB_HUMAN Fibrinogen beta chain OS=Homo sapiens OX=9606 GN=FGB PE=1 SV=2	583.3	602.03		388.42	580.12	523.94	600.33	600.67	624.12	624.12
K.NN[+2204.772]ATVHEQVGGPSLTSDLQAQSK.G	HexNAc(4)Hex(5)NeuAc(2)	>sp|P04004|VTNC_HUMAN Vitronectin OS=Homo sapiens OX=9606 GN=VTN PE=1 SV=1	273.03	409.73	384.39	240.57	420.76		622.2	504.28	512.26	622.2
R.FSDGLESN[+1864.634]SSTQFEVK.K	HexNAc(2)Hex(9)	>sp|P0C0L4|CO4A_HUMAN Complement C4-A OS=Homo sapiens OX=9606 GN=C4A PE=1 SV=2	409.81	204.61		395.35	491.12	532.42	582.61	618.19	601.63	618.19
K.RHEEGHMLN[+2204.772]C[+57.021]TC[+57.021]FGQGR.G	HexNAc(4)Hex(5)NeuAc(2)	>sp|P02751|FINC_HUMAN Fibronectin OS=Homo sapiens OX=9606 GN=FN1 PE=1 SV=4	259.77	503	317.36	313.77	580.32	238.71	612.1	543	585.36	612.1
K.MDGASN[+2204.772]VTC[+57.021]INSR.W	HexNAc(4)Hex(5)NeuAc(2)	>sp|P08603|CFAH_HUMAN Complement factor H OS=Homo sapiens OX=9606 GN=CFH PE=1 SV=4	327.32	207.92		359.07		262.22	512.7	523.77	611.41	611.41
K.HYTN[+2350.830]SSQDVTVPC[+57.021]R.V	HexNAc(4)Hex(5)Fuc(1)NeuAc(2)	>sp|P01877|IGHA2_HUMAN Immunoglobulin heavy constant alpha 2 OS=Homo sapiens OX=9606 GN=IGHA2 PE=1 SV=4		365.31	322.9		229.8	336.95	318.61	595.33	570.93	595.33
R.LAN[+2861.000]LTQGEDQYYLR.V	HexNAc(5)Hex(6)NeuAc(3)	>sp|P10909|CLUS_HUMAN Clusterin OS=Homo sapiens OX=9606 GN=CLU PE=1 SV=1		210.01	214.49	301.12	340.19	528.2	549.5	423.44	592.4	592.4
K.LPTQN[+2204.772]ITFQTESSVAEQEAEFQSPK.Y	HexNAc(4)Hex(5)NeuAc(2)	>sp|Q14624|ITIH4_HUMAN Inter-alpha-trypsin inhibitor heavy chain H4 OS=Homo sapiens OX=9606 GN=ITIH4 PE=1 SV=4		321.41					590.85		546.96	590.85
K.LPTQN[+3007.058]ITFQTESSVAEQEAEFQSPK.Y	HexNAc(5)Hex(6)Fuc(1)NeuAc(3)	>sp|Q14624|ITIH4_HUMAN Inter-alpha-trypsin inhibitor heavy chain H4 OS=Homo sapiens OX=9606 GN=ITIH4 PE=1 SV=4									585.72	585.72
R.RNPPMGGNVVIFDTVITNQEEPYQN[+1913.677]HSGR.F	HexNAc(4)Hex(5)NeuAc(1)	>sp|P02745|C1QA_HUMAN Complement C1q subcomponent subunit A OS=Homo sapiens OX=9606 GN=C1QA PE=1 SV=2		583.69		241.35	274.46		545.58		578.41	583.69
K.EN[+3007.058]LTAPGSDSAVFFEQGTTR.I	HexNAc(5)Hex(6)Fuc(1)NeuAc(3)	>sp|P00450|CERU_HUMAN Ceruloplasmin OS=Homo sapiens OX=9606 GN=CP PE=1 SV=1	476.63				454.01	542.15	519.36		580.4	580.4
K.AGLQAFFQVQEC[+57.021]N[+2204.772]K.S	HexNAc(4)Hex(5)NeuAc(2)	>sp|P00450|CERU_HUMAN Ceruloplasmin OS=Homo sapiens OX=9606 GN=CP PE=1 SV=1	253.09			225.39			578.32	405.44	377.2	578.32
K.AALAAFNAQNN[+2204.772]GSNFQLEEISR.A	HexNAc(4)Hex(5)NeuAc(2)	>sp|P02765|FETUA_HUMAN Alpha-2-HS-glycoprotein OS=Homo sapiens OX=9606 GN=AHSG PE=1 SV=2	511.37				407.92	576.65	537.7	395.32	214.39	576.65
R.GTAGNALMDGASQLMGEN[+2204.772]R.T	HexNAc(4)Hex(5)NeuAc(2)	>sp|P02675|FIBB_HUMAN Fibrinogen beta chain OS=Homo sapiens OX=9606 GN=FGB PE=1 SV=2	266.59	574.8	556.3	445.75		429.48	536.85	573.85	525.85	574.8
K.RHEEGHM[+15.995]LN[+1913.677]C[+57.021]TC[+57.021]FGQGR.G	HexNAc(4)Hex(5)NeuAc(1)	>sp|P02751|FINC_HUMAN Fibronectin OS=Homo sapiens OX=9606 GN=FN1 PE=1 SV=4	445		374.53	390.07	507.99	469.04	572.79	546.2	555.38	572.79
K.TKPREEQYN[+1768.640]STYR.V	HexNAc(4)Hex(5)Fuc(1)	>sp|P01857|IGHG1_HUMAN Immunoglobulin heavy constant gamma 1 OS=Homo sapiens OX=9606 GN=IGHG1 PE=1 SV=1	293.94		571.88	208.76	357.45	279.49	410.46	281.8	309.85	571.88
R.FSLLGHASISC[+57.021]TVEN[+2204.772]ETIGVWRPSPPTC[+57.021]EK.I	HexNAc(4)Hex(5)NeuAc(2)	>sp|P04003|C4BPA_HUMAN C4b-binding protein alpha chain OS=Homo sapiens OX=9606 GN=C4BPA PE=1 SV=2				370.54				528.43	571.61	571.61
R.YPHKPEIN[+2204.772]STTHPGADLQENFC[+57.021]R.N	HexNAc(4)Hex(5)NeuAc(2)	>sp|P00734|THRB_HUMAN Prothrombin OS=Homo sapiens OX=9606 GN=F2 PE=1 SV=2		410.3		451.01			440.97	569.31		569.31
K.TKPREEQFN[+1606.587]STFR.V	HexNAc(4)Hex(4)Fuc(1)	>sp|P01859|IGHG2_HUMAN Immunoglobulin heavy constant gamma 2 OS=Homo sapiens OX=9606 GN=IGHG2 PE=1 SV=2	568.39	297.63	541.06			288.19	378.28	417.17	386.95	568.39
R.RNPPMGGNVVIFDTVITNQEEPYQN[+2350.830]HSGR.F	HexNAc(4)Hex(5)Fuc(1)NeuAc(2)	>sp|P02745|C1QA_HUMAN Complement C1q subcomponent subunit A OS=Homo sapiens OX=9606 GN=C1QA PE=1 SV=2		567.29			277.18		485.78	509.94	419.21	567.29
K.HAN[+2204.772]WTLTPLK.S	HexNAc(4)Hex(5)NeuAc(2)	>sp|P27169|PON1_HUMAN Serum paraoxonase/arylesterase 1 OS=Homo sapiens OX=9606 GN=PON1 PE=1 SV=3	342.66	267.69	320.5	244.61	357.85	504.45	501.33	565.63	556.01	565.63
R.GHVN[+1913.677]ITR.S	HexNAc(4)Hex(5)NeuAc(1)	>sp|P00734|THRB_HUMAN Prothrombin OS=Homo sapiens OX=9606 GN=F2 PE=1 SV=2				418.41	565.53	445.98	527.84	483.18	544.58	565.53
K.KKEDALN[+2715.963]ETR.E	HexNAc(5)Hex(6)Fuc(1)NeuAc(2)	>sp|P10909|CLUS_HUMAN Clusterin OS=Homo sapiens OX=9606 GN=CLU PE=1 SV=1	309.79	286.02	414.15	357.67	424.22	446.06	420.35	559.84	336.26	559.84
R.GLN[+2204.772]VTLSSTGR.N	HexNAc(4)Hex(5)NeuAc(2)	>sp|P0C0L4|CO4A_HUMAN Complement C4-A OS=Homo sapiens OX=9606 GN=C4A PE=1 SV=2	306.96	309.45	325.75	557.68	386.25	555.69	433.5	287.65	382.25	557.68
R.ADGTVNQIEGEATPVN[+2350.830]LTEPAK.L	HexNAc(4)Hex(5)Fuc(1)NeuAc(2)	>sp|P05090|APOD_HUMAN Apolipoprotein D OS=Homo sapiens OX=9606 GN=APOD PE=1 SV=1					290.35	267.84	280.19	487.92	556.84	556.84
K.KKEDALN[+2204.772]ETR.E	HexNAc(4)Hex(5)NeuAc(2)	>sp|P10909|CLUS_HUMAN Clusterin OS=Homo sapiens OX=9606 GN=CLU PE=1 SV=1	529.03	466.13	410.34	455.62	552.89	404.49	555.94	532.21	494.96	555.94
R.HSHNN[+2204.772]NSSDLHPHK.H	HexNAc(4)Hex(5)NeuAc(2)	>sp|P04196|HRG_HUMAN Histidine-rich glycoprotein OS=Homo sapiens OX=9606 GN=HRG PE=1 SV=1		258.32						555.33	318.75	555.33
K.KKEDALN[+2569.905]ETR.E	HexNAc(5)Hex(6)NeuAc(2)	>sp|P10909|CLUS_HUMAN Clusterin OS=Homo sapiens OX=9606 GN=CLU PE=1 SV=1	424.68	485.51	219.92	287.7		331.19	293.52	554.65	388.23	554.65
K.STGKPTLYN[+1540.529]VSLVMSDTAGTC[+57.021]Y.-	HexNAc(2)Hex(7)	>sp|P01871|IGHM_HUMAN Immunoglobulin heavy constant mu OS=Homo sapiens OX=9606 GN=IGHM PE=1 SV=4				287.28	370.44			552.79	520.29	552.79
R.SRYPHKPEIN[+1710.598]STTHPGADLQENFC[+57.021]R.N	HexNAc(3)Hex(5)NeuAc(1)	>sp|P00734|THRB_HUMAN Prothrombin OS=Homo sapiens OX=9606 GN=F2 PE=1 SV=2					235.22		492.74	551.19	416.68	551.19
K.HYTN[+2262.814]SSQDVTVPC[+57.021]R.V	HexNAc(5)Hex(5)Fuc(1)NeuAc(1)	>sp|P01877|IGHA2_HUMAN Immunoglobulin heavy constant alpha 2 OS=Homo sapiens OX=9606 GN=IGHA2 PE=1 SV=4	502.79	542.8		429.12	411.32	461.93	490.29		452.18	542.8
K.EN[+2204.772]LTAPGSDSAVFFEQGTTR.I	HexNAc(4)Hex(5)NeuAc(2)	>sp|P00450|CERU_HUMAN Ceruloplasmin OS=Homo sapiens OX=9606 GN=CP PE=1 SV=1		221.36		258.18					539.97	539.97
R.HN[+1913.677]STGC[+57.021]LR.M	HexNAc(4)Hex(5)NeuAc(1)	>sp|P10909|CLUS_HUMAN Clusterin OS=Homo sapiens OX=9606 GN=CLU PE=1 SV=1	413.73	387.26	403.56	482.32	519.08	532.77	498.78	509.49	526.42	532.77
R.FN[+1913.677]SSYLQGTNQITGR.Y	HexNAc(4)Hex(5)NeuAc(1)	>sp|P04114|APOB_HUMAN Apolipoprotein B-100 OS=Homo sapiens OX=9606 GN=APOB PE=1 SV=2				288		278.04	395.63	311.38	530.09	530.09
K.YRGTAGNALMDGASQLMGEN[+1913.677]R.T	HexNAc(4)Hex(5)NeuAc(1)	>sp|P02675|FIBB_HUMAN Fibrinogen beta chain OS=Homo sapiens OX=9606 GN=FGB PE=1 SV=2	445.06	453.68	527.31	384.22	372.08	425.88	456.62	416.69	439.71	527.31
R.HSHNNN[+2204.772]SSDLHPHK.H	HexNAc(4)Hex(5)NeuAc(2)	>sp|P04196|HRG_HUMAN Histidine-rich glycoprotein OS=Homo sapiens OX=9606 GN=HRG PE=1 SV=1	329.53		339.26	526.4	326.44	259.82	498.55		222.59	526.4
R.GGNSNGALC[+57.021]HFPFLYNNHN[+1913.677]YTDC[+57.021]TSEGRR.D	HexNAc(4)Hex(5)NeuAc(1)	>sp|P02751|FINC_HUMAN Fibronectin OS=Homo sapiens OX=9606 GN=FN1 PE=1 SV=4	524.04	416.28	324		287.22	207.76	378.03	418.82	397.06	524.04
K.RHEEGHM[+15.995]LN[+2204.772]C[+57.021]TC[+57.021]FGQGR.G	HexNAc(4)Hex(5)NeuAc(2)	>sp|P02751|FINC_HUMAN Fibronectin OS=Homo sapiens OX=9606 GN=FN1 PE=1 SV=4	289.24	287.88	218.79	485.95	368.34	518.7	522.04	478.61	438	522.04
R.HN[+1548.545]STGC[+57.021]LR.M	HexNAc(3)Hex(4)NeuAc(1)	>sp|P10909|CLUS_HUMAN Clusterin OS=Homo sapiens OX=9606 GN=CLU PE=1 SV=1	209.93	202.87		381.81	475.68	399.84	390.46	521.72	514.73	521.72
R.FSDGLESN[+1702.581]SSTQFEVKK.Y	HexNAc(2)Hex(8)	>sp|P0C0L4|CO4A_HUMAN Complement C4-A OS=Homo sapiens OX=9606 GN=C4A PE=1 SV=2		281.17		263.34		228.17	249.28	520.87	371.9	520.87
R.HN[+2278.809]STGC[+57.021]LR.M	HexNAc(5)Hex(6)NeuAc(1)	>sp|P10909|CLUS_HUMAN Clusterin OS=Homo sapiens OX=9606 GN=CLU PE=1 SV=1	382.66	354.54	394.11	427.26	508.44	477.5	475.54	415.55	520.2	520.2
R.EEQYN[+1768.640]STYR.V	HexNAc(4)Hex(5)Fuc(1)	>sp|P01857|IGHG1_HUMAN Immunoglobulin heavy constant gamma 1 OS=Homo sapiens OX=9606 GN=IGHG1 PE=1 SV=1			350.67	413.64	371.39	421.2	519.66	497.82	383.88	519.66
R.GNVAVTVSGHTC[+57.021]QHWSAQTPHTHN[+2204.772]R.T	HexNAc(4)Hex(5)NeuAc(2)	>sp|P00747|PLMN_HUMAN Plasminogen OS=Homo sapiens OX=9606 GN=PLG PE=1 SV=2	273.75	515.01		247.54			402.39	426.07	306.59	515.01
R.GHVN[+2204.772]ITR.S	HexNAc(4)Hex(5)NeuAc(2)	>sp|P00734|THRB_HUMAN Prothrombin OS=Homo sapiens OX=9606 GN=F2 PE=1 SV=2	362.57	351.52	356.7	514.26	504.19	484.07	489.05	510.34	486.16	514.26
K.TLFC[+57.021]N[+1913.677]ASK.E	HexNAc(4)Hex(5)NeuAc(1)	>sp|P20851|C4BPB_HUMAN C4b-binding protein beta chain OS=Homo sapiens OX=9606 GN=C4BPB PE=1 SV=1				373.08	348.71	322.71	514.08	453.19	491.76	514.08
K.IPC[+57.021]SQPPQIEHGTIN[+2204.772]SSR.S	HexNAc(4)Hex(5)NeuAc(2)	>sp|P08603|CFAH_HUMAN Complement factor H OS=Homo sapiens OX=9606 GN=CFH PE=1 SV=4	369.8	355.69	405.8	419.08	409.27		513.7	453.35	468.44	513.7
K.HN[+2204.772]FSHC[+57.021]C[+57.021]SK.V	HexNAc(4)Hex(5)NeuAc(2)	>sp|P43652|AFAM_HUMAN Afamin OS=Homo sapiens OX=9606 GN=AFM PE=1 SV=1				331.21	219.181	360.57	420.81	511.91	477.55	511.91
K.VTQVYAEN[+2715.963]GTVLQGSTVASVYK.G	HexNAc(5)Hex(6)Fuc(1)NeuAc(2)	>sp|P27169|PON1_HUMAN Serum paraoxonase/arylesterase 1 OS=Homo sapiens OX=9606 GN=PON1 PE=1 SV=3	209.89	215.67		276.36	401.86	380.59	511.81	341.2	309.79	511.81
K.KKEDALN[+2861.000]ETR.E	HexNAc(5)Hex(6)NeuAc(3)	>sp|P10909|CLUS_HUMAN Clusterin OS=Homo sapiens OX=9606 GN=CLU PE=1 SV=1	399.49	298.11	509.88	387.25	415.73	383.67	451.41	449.87	493.32	509.88
R.GHVN[+1548.545]ITR.S	HexNAc(3)Hex(4)NeuAc(1)	>sp|P00734|THRB_HUMAN Prothrombin OS=Homo sapiens OX=9606 GN=F2 PE=1 SV=2				484.82	495.11	498.82	508.04	493.96	484.1	508.04
R.HN[+2204.772]STGC[+57.021]LR.M	HexNAc(4)Hex(5)NeuAc(2)	>sp|P10909|CLUS_HUMAN Clusterin OS=Homo sapiens OX=9606 GN=CLU PE=1 SV=1			301.79		393.55	426.14	502.22	501.52	455.93	502.22
K.TPLTAN[+2059.735]ITK.S	HexNAc(4)Hex(5)Fuc(1)NeuAc(1)	>sp|P01877|IGHA2_HUMAN Immunoglobulin heavy constant alpha 2 OS=Homo sapiens OX=9606 GN=IGHA2 PE=1 SV=4				236.38			474.59	501.54	487.21	501.54
R.GHVN[+2350.830]ITR.S	HexNAc(4)Hex(5)Fuc(1)NeuAc(2)	>sp|P00734|THRB_HUMAN Prothrombin OS=Homo sapiens OX=9606 GN=F2 PE=1 SV=2	323.72	297.04	286.33	473.72	496.78	489.46	454.53	385.69	465.46	496.78
R.RNPPMGGNVVIFDTVITNQEEPYQN[+1768.640]HSGR.F	HexNAc(4)Hex(5)Fuc(1)	>sp|P02745|C1QA_HUMAN Complement C1q subcomponent subunit A OS=Homo sapiens OX=9606 GN=C1QA PE=1 SV=2		364.24	417.48	264.5			493.97	402.29	366.1	493.97
K.TKPREEQFN[+1768.640]STFR.V	HexNAc(4)Hex(5)Fuc(1)	>sp|P01859|IGHG2_HUMAN Immunoglobulin heavy constant gamma 2 OS=Homo sapiens OX=9606 GN=IGHG2 PE=1 SV=2	217.36	488.35					492.26		215.73	492.26
K.RHEEGHMLN[+1622.582]C[+57.021]TC[+57.021]FGQGR.G	HexNAc(4)Hex(5)	>sp|P02751|FINC_HUMAN Fibronectin OS=Homo sapiens OX=9606 GN=FN1 PE=1 SV=4							484.17			484.17
R.HN[+2861.000]STGC[+57.021]LR.M	HexNAc(5)Hex(6)NeuAc(3)	>sp|P10909|CLUS_HUMAN Clusterin OS=Homo sapiens OX=9606 GN=CLU PE=1 SV=1	325.3	421.01		201.31		269.56	483.99	414.45		483.99
K.STGKPTLYN[+1378.476]VSLVMSDTAGTC[+57.021].Y	HexNAc(2)Hex(6)	>sp|P01871|IGHM_HUMAN Immunoglobulin heavy constant mu OS=Homo sapiens OX=9606 GN=IGHM PE=1 SV=4				224.03			481.26	219.74	259.91	481.26
K.TVLTPATNHM[+15.995]GN[+1540.529]VTFTIPANR.E	HexNAc(2)Hex(7)	>sp|P01024|CO3_HUMAN Complement C3 OS=Homo sapiens OX=9606 GN=C3 PE=1 SV=2					307.14	324.16	476.27	389	441.1	476.27
K.HYTN[+2553.910]SSQDVTVPC[+57.021]R.V	HexNAc(5)Hex(5)Fuc(1)NeuAc(2)	>sp|P01877|IGHA2_HUMAN Immunoglobulin heavy constant alpha 2 OS=Homo sapiens OX=9606 GN=IGHA2 PE=1 SV=4	330.71	338.83		212.59	339.76	474.03	256.48		413.81	474.03
K.TVLTPATNHM[+15.995]GN[+1216.423]VTFTIPANR.E	HexNAc(2)Hex(5)	>sp|P01024|CO3_HUMAN Complement C3 OS=Homo sapiens OX=9606 GN=C3 PE=1 SV=2				292.03	387.02	395.15	394.14	341.73	472.78	472.78
K.RHEEGHMLN[+2262.814]C[+57.021]TC[+57.021]FGQGR.G	HexNAc(5)Hex(5)Fuc(1)NeuAc(1)	>sp|P02751|FINC_HUMAN Fibronectin OS=Homo sapiens OX=9606 GN=FN1 PE=1 SV=4	430.16	387.97	470.11	293.08	292.87	299.49	392.52	346.09	361.29	470.11
K.KKEDALN[+2350.830]ETR.E	HexNAc(4)Hex(5)Fuc(1)NeuAc(2)	>sp|P10909|CLUS_HUMAN Clusterin OS=Homo sapiens OX=9606 GN=CLU PE=1 SV=1	429.13	365.81	332.03	342.85	325.61	403.21	376.22	427.74	469.38	469.38
K.EHEGAIYPDN[+2204.772]TTDFQR.A	HexNAc(4)Hex(5)NeuAc(2)	>sp|P00450|CERU_HUMAN Ceruloplasmin OS=Homo sapiens OX=9606 GN=CP PE=1 SV=1				273.48	324.63	306.58	429.46	468.44	406.33	468.44
K.RHEEGHMLN[+1768.640]C[+57.021]TC[+57.021]FGQGR.G	HexNAc(4)Hex(5)Fuc(1)	>sp|P02751|FINC_HUMAN Fibronectin OS=Homo sapiens OX=9606 GN=FN1 PE=1 SV=4							466.28	206.5	219.14	466.28
R.HN[+2350.830]STGC[+57.021]LR.M	HexNAc(4)Hex(5)Fuc(1)NeuAc(2)	>sp|P10909|CLUS_HUMAN Clusterin OS=Homo sapiens OX=9606 GN=CLU PE=1 SV=1	317.47		325.62	375.13	409.19	403.51	386.32	465.4	443.05	465.4
K.PREEQYN[+1444.534]STYR.V	HexNAc(4)Hex(3)Fuc(1)	>sp|P01857|IGHG1_HUMAN Immunoglobulin heavy constant gamma 1 OS=Homo sapiens OX=9606 GN=IGHG1 PE=1 SV=1	232.19		200.11	382.87	226.44	360.45	307.71	464.25	445.93	464.25
K.VC[+57.021]QDC[+57.021]PLLAPLN[+3007.058]DTR.V	HexNAc(5)Hex(6)Fuc(1)NeuAc(3)	>sp|P02765|FETUA_HUMAN Alpha-2-HS-glycoprotein OS=Homo sapiens OX=9606 GN=AHSG PE=1 SV=2	225.03	248.92	256.98	293.5			455.52	369.55	462.15	462.15
K.RHEEGHMLN[+1971.719]C[+57.021]TC[+57.021]FGQGR.G	HexNAc(5)Hex(5)Fuc(1)	>sp|P02751|FINC_HUMAN Fibronectin OS=Homo sapiens OX=9606 GN=FN1 PE=1 SV=4	460.39	350.15	394.06		243.44		366.13	325.85	228.72	460.39
R.HN[+2935.037]STGC[+57.021]LR.M	HexNAc(6)Hex(7)NeuAc(2)	>sp|P10909|CLUS_HUMAN Clusterin OS=Homo sapiens OX=9606 GN=CLU PE=1 SV=1			373.3					457.45	312.32	457.45
K.N[+2262.814]NSDISSTR.G	HexNAc(5)Hex(5)Fuc(1)NeuAc(1)	>sp|P01871|IGHM_HUMAN Immunoglobulin heavy constant mu OS=Homo sapiens OX=9606 GN=IGHM PE=1 SV=4	310.94	342.75	347.08	400.51	455.49	435.97	345.96	441.61	430.36	455.49
R.DQC[+57.021]IVDDITYNVN[+2204.772]DTFHK.R	HexNAc(4)Hex(5)NeuAc(2)	>sp|P02751|FINC_HUMAN Fibronectin OS=Homo sapiens OX=9606 GN=FN1 PE=1 SV=4						325.77	396.71	455.19		455.19
K.EN[+2861.000]LTAPGSDSAVFFEQGTTR.I	HexNAc(5)Hex(6)NeuAc(3)	>sp|P00450|CERU_HUMAN Ceruloplasmin OS=Homo sapiens OX=9606 GN=CP PE=1 SV=1				263	274.73		288.61	396.73	453.08	453.08
K.VTQVYAEN[+2569.905]GTVLQGSTVASVYK.G	HexNAc(5)Hex(6)NeuAc(2)	>sp|P27169|PON1_HUMAN Serum paraoxonase/arylesterase 1 OS=Homo sapiens OX=9606 GN=PON1 PE=1 SV=3	443.27		345.25		453.05	412.39		301.15	345.37	453.05
K.YRGTAGNALMDGASQLMGEN[+2262.814]R.T	HexNAc(5)Hex(5)Fuc(1)NeuAc(1)	>sp|P02675|FIBB_HUMAN Fibrinogen beta chain OS=Homo sapiens OX=9606 GN=FGB PE=1 SV=2	374.72	333.38	401.68				398.75	452.97	350.43	452.97
R.HN[+2569.905]STGC[+57.021]LR.M	HexNAc(5)Hex(6)NeuAc(2)	>sp|P10909|CLUS_HUMAN Clusterin OS=Homo sapiens OX=9606 GN=CLU PE=1 SV=1	320.55	357.31	370.14	419.16	452.81	408.33	391.74	423.15	436.47	452.81
K.M[+15.995]DGASN[+2204.772]VTC[+57.021]INSR.W	HexNAc(4)Hex(5)NeuAc(2)	>sp|P08603|CFAH_HUMAN Complement factor H OS=Homo sapiens OX=9606 GN=CFH PE=1 SV=4	245.73			244.07		263.12	451.92	396.25		451.92
R.EEQYN[+1444.534]STYR.V	HexNAc(4)Hex(3)Fuc(1)	>sp|P01857|IGHG1_HUMAN Immunoglobulin heavy constant gamma 1 OS=Homo sapiens OX=9606 GN=IGHG1 PE=1 SV=1				379.77	361.56	310.33	445.64	313.87	400.04	445.64
R.EEQYN[+1606.587]STYR.V	HexNAc(4)Hex(4)Fuc(1)	>sp|P01857|IGHG1_HUMAN Immunoglobulin heavy constant gamma 1 OS=Homo sapiens OX=9606 GN=IGHG1 PE=1 SV=1				385.97	373.47	339.95	444.2	396.15	379.29	444.2
R.HN[+2059.735]STGC[+57.021]LR.M	HexNAc(4)Hex(5)Fuc(1)NeuAc(1)	>sp|P10909|CLUS_HUMAN Clusterin OS=Homo sapiens OX=9606 GN=CLU PE=1 SV=1		253.09	257.57	315.24	268.93	271.44	444.18	344.16	404.05	444.18
K.THTN[+2262.814]ISESHPN[+1216.423]ATFSAVGEASIC[+57.021]EDDWNSGER.F	HexNAc(5)Hex(5)Fuc(1)NeuAc(1),HexNAc(2)Hex(5)	>sp|P01871|IGHM_HUMAN Immunoglobulin heavy constant mu OS=Homo sapiens OX=9606 GN=IGHM PE=1 SV=4							443.38			443.38
K.PREEQFN[+1606.587]STFR.V	HexNAc(4)Hex(4)Fuc(1)	>sp|P01859|IGHG2_HUMAN Immunoglobulin heavy constant gamma 2 OS=Homo sapiens OX=9606 GN=IGHG2 PE=1 SV=2	249.84	237.08	268.01	344.37	268		332.86	267.17	443.08	443.08
R.HN[+3081.095]STGC[+57.021]LR.M	HexNAc(6)Hex(7)Fuc(1)NeuAc(2)	>sp|P10909|CLUS_HUMAN Clusterin OS=Homo sapiens OX=9606 GN=CLU PE=1 SV=1			282.87		286.63	416.57	437.63	423.47	442.94	442.94
R.ADGTVNQIEGEATPVN[+2059.735]LTEPAK.L	HexNAc(4)Hex(5)Fuc(1)NeuAc(1)	>sp|P05090|APOD_HUMAN Apolipoprotein D OS=Homo sapiens OX=9606 GN=APOD PE=1 SV=1							404.59	439.35	220.54	439.35
K.N[+2059.735]NSDISSTR.G	HexNAc(4)Hex(5)Fuc(1)NeuAc(1)	>sp|P01871|IGHM_HUMAN Immunoglobulin heavy constant mu OS=Homo sapiens OX=9606 GN=IGHM PE=1 SV=4	347.47	355.75	325.01	374.47	424.04	425.24	437.8	429.06	414.95	437.8
K.KKEDALN[+3007.058]ETR.E	HexNAc(5)Hex(6)Fuc(1)NeuAc(3)	>sp|P10909|CLUS_HUMAN Clusterin OS=Homo sapiens OX=9606 GN=CLU PE=1 SV=1	436.17	369.68		319.75		319.01	319.86	349.74	243.78	436.17
R.RNPPMGGNVVIFDTVITNQEEPYQN[+2204.772]HSGR.F	HexNAc(4)Hex(5)NeuAc(2)	>sp|P02745|C1QA_HUMAN Complement C1q subcomponent subunit A OS=Homo sapiens OX=9606 GN=C1QA PE=1 SV=2	435.68						430.12	339.02	270.11	435.68
R.HN[+2643.941]STGC[+57.021]LR.M	HexNAc(6)Hex(7)NeuAc(1)	>sp|P10909|CLUS_HUMAN Clusterin OS=Homo sapiens OX=9606 GN=CLU PE=1 SV=1	334.03	224.06		305.16		354.29	412.46	263.73	434.95	434.95
K.TPLTAN[+1971.719]ITK.S	HexNAc(5)Hex(5)Fuc(1)	>sp|P01877|IGHA2_HUMAN Immunoglobulin heavy constant alpha 2 OS=Homo sapiens OX=9606 GN=IGHA2 PE=1 SV=4	237.59	204.2					330.12	428.91	346.87	428.91
R.GTAN[+2204.772]TTTAGVPC[+57.021]QR.W	HexNAc(4)Hex(5)NeuAc(2)	>sp|P26927|HGFL_HUMAN Hepatocyte growth factor-like protein OS=Homo sapiens OX=9606 GN=MST1 PE=1 SV=2			205.15	415.44		422.42		417.05	428.67	428.67
K.NN[+2715.963]ATVHEQVGGPSLTSDLQAQSK.G	HexNAc(5)Hex(6)Fuc(1)NeuAc(2)	>sp|P04004|VTNC_HUMAN Vitronectin OS=Homo sapiens OX=9606 GN=VTN PE=1 SV=1						229.72	265.48	426.02	334.32	426.02
R.SRYPHKPEIN[+2861.000]STTHPGADLQENFC[+57.021]R.N	HexNAc(5)Hex(6)NeuAc(3)	>sp|P00734|THRB_HUMAN Prothrombin OS=Homo sapiens OX=9606 GN=F2 PE=1 SV=2					253.16		206.41	425.7	337.92	425.7
R.HN[+3007.058]STGC[+57.021]LR.M	HexNAc(5)Hex(6)Fuc(1)NeuAc(3)	>sp|P10909|CLUS_HUMAN Clusterin OS=Homo sapiens OX=9606 GN=CLU PE=1 SV=1	381.85			357.8		424.03				424.03
K.N[+2204.772]FTENDLLVR.I	HexNAc(4)Hex(5)NeuAc(2)	>sp|P00734|THRB_HUMAN Prothrombin OS=Homo sapiens OX=9606 GN=F2 PE=1 SV=2	312.05	247.44		353.59	324.47	268.77	400.11	393.78	423.84	423.84
K.YRGTAGNALMDGASQLMGEN[+1971.719]R.T	HexNAc(5)Hex(5)Fuc(1)	>sp|P02675|FIBB_HUMAN Fibrinogen beta chain OS=Homo sapiens OX=9606 GN=FGB PE=1 SV=2	421.33	366.4	423.14				408.82		286.89	423.14
K.STGKPTLYN[+1702.581]VSLVMSDTAGTC[+57.021].Y	HexNAc(2)Hex(8)	>sp|P01871|IGHM_HUMAN Immunoglobulin heavy constant mu OS=Homo sapiens OX=9606 GN=IGHM PE=1 SV=4					304.02	278.63	374.08	367.75	420.22	420.22
R.SRYPHKPEIN[+2262.814]STTHPGADLQENFC[+57.021]R.N	HexNAc(5)Hex(5)Fuc(1)NeuAc(1)	>sp|P00734|THRB_HUMAN Prothrombin OS=Homo sapiens OX=9606 GN=F2 PE=1 SV=2	288.91			366.15					419.69	419.69
R.LQNNENN[+3007.058]ISC[+57.021]VER.G	HexNAc(5)Hex(6)Fuc(1)NeuAc(3)	>sp|Q03591|FHR1_HUMAN Complement factor H-related protein 1 OS=Homo sapiens OX=9606 GN=CFHR1 PE=1 SV=2		202.17					217.98	363.65	418.66	418.66
K.TKPREEQYN[+1647.613]STYR.V	HexNAc(5)Hex(3)Fuc(1)	>sp|P01857|IGHG1_HUMAN Immunoglobulin heavy constant gamma 1 OS=Homo sapiens OX=9606 GN=IGHG1 PE=1 SV=1			200.39				203.9	417.72		417.72
K.TPLTAN[+2262.814]ITK.S	HexNAc(5)Hex(5)Fuc(1)NeuAc(1)	>sp|P01877|IGHA2_HUMAN Immunoglobulin heavy constant alpha 2 OS=Homo sapiens OX=9606 GN=IGHA2 PE=1 SV=4	237.39	228.49	231.73	202.19	221.35	265.98	242.17	412.92	368.96	412.92
K.VC[+57.021]QDC[+57.021]PLLAPLN[+2861.000]DTR.V	HexNAc(5)Hex(6)NeuAc(3)	>sp|P02765|FETUA_HUMAN Alpha-2-HS-glycoprotein OS=Homo sapiens OX=9606 GN=AHSG PE=1 SV=2	236.5			209.08			341.08	412.88		412.88
K.RHEEGHMLN[+2059.735]C[+57.021]TC[+57.021]FGQGR.G	HexNAc(4)Hex(5)Fuc(1)NeuAc(1)	>sp|P02751|FINC_HUMAN Fibronectin OS=Homo sapiens OX=9606 GN=FN1 PE=1 SV=4	233.57	412.66	389.42				317.92	331.94	401.24	412.66
R.HEEGHMLN[+2204.772]C[+57.021]TC[+57.021]FGQGR.G	HexNAc(4)Hex(5)NeuAc(2)	>sp|P02751|FINC_HUMAN Fibronectin OS=Homo sapiens OX=9606 GN=FN1 PE=1 SV=4								412.25		412.25
K.NN[+2350.830]ATVHEQVGGPSLTSDLQAQSK.G	HexNAc(4)Hex(5)Fuc(1)NeuAc(2)	>sp|P04004|VTNC_HUMAN Vitronectin OS=Homo sapiens OX=9606 GN=VTN PE=1 SV=1				217.54			398.99	272.96	410.82	410.82
K.TKPREEQYN[+1444.534]STYR.V	HexNAc(4)Hex(3)Fuc(1)	>sp|P01857|IGHG1_HUMAN Immunoglobulin heavy constant gamma 1 OS=Homo sapiens OX=9606 GN=IGHG1 PE=1 SV=1	278.57	320.22	280.36	352.31			410.02	285.22	284.83	410.02
K.YRGTAGNALMDGASQLMGEN[+2204.772]R.T	HexNAc(4)Hex(5)NeuAc(2)	>sp|P02675|FIBB_HUMAN Fibrinogen beta chain OS=Homo sapiens OX=9606 GN=FGB PE=1 SV=2	371.39	409.98	361.6		215.05	203.27	329.15	337.57	259.41	409.98
K.VSN[+2059.735]VSC[+57.021]QASVSR.M	HexNAc(4)Hex(5)Fuc(1)NeuAc(1)	>sp|P55058|PLTP_HUMAN Phospholipid transfer protein OS=Homo sapiens OX=9606 GN=PLTP PE=1 SV=1							405.97			405.97
K.PREEQFN[+1768.640]STFR.V	HexNAc(4)Hex(5)Fuc(1)	>sp|P01859|IGHG2_HUMAN Immunoglobulin heavy constant gamma 2 OS=Homo sapiens OX=9606 GN=IGHG2 PE=1 SV=2	246.86	257.71	243.05	287.97			362.8	404.78	327.88	404.78
K.KEDALN[+3007.058]ETR.E	HexNAc(5)Hex(6)Fuc(1)NeuAc(3)	>sp|P10909|CLUS_HUMAN Clusterin OS=Homo sapiens OX=9606 GN=CLU PE=1 SV=1		308.95		340.13				276.24	399.05	399.05
K.LPTQN[+2861.000]ITFQTESSVAEQEAEFQSPK.Y	HexNAc(5)Hex(6)NeuAc(3)	>sp|Q14624|ITIH4_HUMAN Inter-alpha-trypsin inhibitor heavy chain H4 OS=Homo sapiens OX=9606 GN=ITIH4 PE=1 SV=4								385.04	398.35	398.35
K.PREEQFN[+1444.534]STFR.V	HexNAc(4)Hex(3)Fuc(1)	>sp|P01859|IGHG2_HUMAN Immunoglobulin heavy constant gamma 2 OS=Homo sapiens OX=9606 GN=IGHG2 PE=1 SV=2	293.68	297.76	292.12	337	247.32	324.03	373.22	392.93		392.93
K.LDAPTNLQFVN[+2204.772]ETDSTVLVR.W	HexNAc(4)Hex(5)NeuAc(2)	>sp|P02751|FINC_HUMAN Fibronectin OS=Homo sapiens OX=9606 GN=FN1 PE=1 SV=4		299.56	307.73		283.76	392.06				392.06
K.N[+2204.772]TTC[+57.021]QDLQIEVTVK.G	HexNAc(4)Hex(5)NeuAc(2)	>sp|P0C0L4|CO4A_HUMAN Complement C4-A OS=Homo sapiens OX=9606 GN=C4A PE=1 SV=2	233.78	265.6			263.2		308.37	390.8	300.32	390.8
K.KEDALN[+2861.000]ETR.E	HexNAc(5)Hex(6)NeuAc(3)	>sp|P10909|CLUS_HUMAN Clusterin OS=Homo sapiens OX=9606 GN=CLU PE=1 SV=1	303.03	339.25	366.76	389.36			336.76		377.96	389.36
R.NN[+2059.735]LTTYK.S	HexNAc(4)Hex(5)Fuc(1)NeuAc(1)	>sp|P48740|MASP1_HUMAN Mannan-binding lectin serine protease 1 OS=Homo sapiens OX=9606 GN=MASP1 PE=1 SV=3						297.16	387.59	317.88	337.02	387.59
R.RNPPM[+15.995]GGNVVIFDTVITNQEEPYQN[+1913.677]HSGR.F	HexNAc(4)Hex(5)NeuAc(1)	>sp|P02745|C1QA_HUMAN Complement C1q subcomponent subunit A OS=Homo sapiens OX=9606 GN=C1QA PE=1 SV=2		386.45	218.57						254.69	386.45
R.HN[+1257.449]STGC[+57.021]LR.M	HexNAc(3)Hex(4)	>sp|P10909|CLUS_HUMAN Clusterin OS=Homo sapiens OX=9606 GN=CLU PE=1 SV=1				323.03	336.06		284.46	384.31	350.61	384.31
R.HN[+2715.963]STGC[+57.021]LR.M	HexNAc(5)Hex(6)Fuc(1)NeuAc(2)	>sp|P10909|CLUS_HUMAN Clusterin OS=Homo sapiens OX=9606 GN=CLU PE=1 SV=1	280.13	295.52	349.96	282.56	242.81	310.89	334.03	366.87	379.79	379.79
R.HN[+2204.772]LSLNR.Y	HexNAc(4)Hex(5)NeuAc(2)	>sp|Q01167|FOXK2_HUMAN Forkhead box protein K2 OS=Homo sapiens OX=9606 GN=FOXK2 PE=1 SV=3				261	308.28	282.02		355.96	379.11	379.11
R.ADGTVNQIEGEATPVN[+3007.058]LTEPAK.L	HexNAc(5)Hex(6)Fuc(1)NeuAc(3)	>sp|P05090|APOD_HUMAN Apolipoprotein D OS=Homo sapiens OX=9606 GN=APOD PE=1 SV=1	266.18	281.36			376.06	215.72				376.06
K.AAIPSALDTN[+1216.423]SSK.S	HexNAc(2)Hex(5)	>sp|Q08380|LG3BP_HUMAN Galectin-3-binding protein OS=Homo sapiens OX=9606 GN=LGALS3BP PE=1 SV=1					211.97		205.56	374.97	340.15	374.97
K.HAN[+1872.651]WTLTPLK.S	HexNAc(3)Hex(6)NeuAc(1)	>sp|P27169|PON1_HUMAN Serum paraoxonase/arylesterase 1 OS=Homo sapiens OX=9606 GN=PON1 PE=1 SV=3				244.43	277.96		373.18		366.06	373.18
K.TKPREEQYN[+1809.666]STYR.V	HexNAc(5)Hex(4)Fuc(1)	>sp|P01857|IGHG1_HUMAN Immunoglobulin heavy constant gamma 1 OS=Homo sapiens OX=9606 GN=IGHG1 PE=1 SV=1	203.35	372.94					246.31			372.94
R.ADGTVNQIEGEATPVN[+3446.227]LTEPAK.L	HexNAc(7)Hex(8)Fuc(1)NeuAc(2)	>sp|P05090|APOD_HUMAN Apolipoprotein D OS=Homo sapiens OX=9606 GN=APOD PE=1 SV=1			299.82				299.16	242.09	372.45	372.45
K.YRGTAGNALMDGASQLM[+15.995]GEN[+1913.677]R.T	HexNAc(4)Hex(5)NeuAc(1)	>sp|P02675|FIBB_HUMAN Fibrinogen beta chain OS=Homo sapiens OX=9606 GN=FGB PE=1 SV=2	371.91	212.6	263.67				283.68	273.93	263.61	371.91
K.HAN[+1548.545]WTLTPLK.S	HexNAc(3)Hex(4)NeuAc(1)	>sp|P27169|PON1_HUMAN Serum paraoxonase/arylesterase 1 OS=Homo sapiens OX=9606 GN=PON1 PE=1 SV=3					331.16	239.38	369.82	310.7	306.2	369.82
R.GGNSNGALC[+57.021]HFPFLYNNHN[+1913.677]YTDC[+57.021]TSEGR.R	HexNAc(4)Hex(5)NeuAc(1)	>sp|P02751|FINC_HUMAN Fibronectin OS=Homo sapiens OX=9606 GN=FN1 PE=1 SV=4							368.79			368.79
K.THTN[+1606.587]ISESHPN[+1872.651]ATFSAVGEASIC[+57.021]EDDWNSGER.F	HexNAc(4)Hex(4)Fuc(1),HexNAc(3)Hex(6)NeuAc(1)	>sp|P01871|IGHM_HUMAN Immunoglobulin heavy constant mu OS=Homo sapiens OX=9606 GN=IGHM PE=1 SV=4		368.37								368.37
K.TKPREEQYN[+1768.640]STFR.V	HexNAc(4)Hex(5)Fuc(1)	>sp|P01860|IGHG3_HUMAN Immunoglobulin heavy constant gamma 3 OS=Homo sapiens OX=9606 GN=IGHG3 PE=1 SV=2	248.13	288.02	270.98		215.67		253.92		366.6	366.6
K.AELSN[+2861.000]HTRPVILVPGC[+57.021]LGNQLEAK.L	HexNAc(5)Hex(6)NeuAc(3)	>sp|P04180|LCAT_HUMAN Phosphatidylcholine-sterol acyltransferase OS=Homo sapiens OX=9606 GN=LCAT PE=1 SV=1							365.43	218.84		365.43
K.THTN[+1362.481]ISESHPN[+2407.852]ATFSAVGEASIC[+57.021]EDDWNSGER.F	HexNAc(2)Hex(5)Fuc(1),HexNAc(5)Hex(5)NeuAc(2)	>sp|P01871|IGHM_HUMAN Immunoglobulin heavy constant mu OS=Homo sapiens OX=9606 GN=IGHM PE=1 SV=4	363.13									363.13
R.NN[+2204.772]LTTYK.S	HexNAc(4)Hex(5)NeuAc(2)	>sp|P48740|MASP1_HUMAN Mannan-binding lectin serine protease 1 OS=Homo sapiens OX=9606 GN=MASP1 PE=1 SV=3							362.96	246.03	310.64	362.96
K.THTN[+1362.481]ISESHPN[+2116.756]ATFSAVGEASIC[+57.021]EDDWNSGER.F	HexNAc(2)Hex(5)Fuc(1),HexNAc(5)Hex(5)NeuAc(1)	>sp|P01871|IGHM_HUMAN Immunoglobulin heavy constant mu OS=Homo sapiens OX=9606 GN=IGHM PE=1 SV=4									362.94	362.94
R.GLTFQQN[+2116.756]ASSMC[+57.021]VPDQDTAIR.V	HexNAc(5)Hex(5)NeuAc(1)	>sp|P01871|IGHM_HUMAN Immunoglobulin heavy constant mu OS=Homo sapiens OX=9606 GN=IGHM PE=1 SV=4	254.01	233.48		229.56		258.37	218.39	318.88	360.59	360.59
K.AALAAFNAQNN[+2861.000]GSNFQLEEISR.A	HexNAc(5)Hex(6)NeuAc(3)	>sp|P02765|FETUA_HUMAN Alpha-2-HS-glycoprotein OS=Homo sapiens OX=9606 GN=AHSG PE=1 SV=2								357.78		357.78
K.KEDALN[+3007.058]ETRESETK.L	HexNAc(5)Hex(6)Fuc(1)NeuAc(3)	>sp|P10909|CLUS_HUMAN Clusterin OS=Homo sapiens OX=9606 GN=CLU PE=1 SV=1		356.75								356.75
R.HSHNNN[+2350.830]SSDLHPHK.H	HexNAc(4)Hex(5)Fuc(1)NeuAc(2)	>sp|P04196|HRG_HUMAN Histidine-rich glycoprotein OS=Homo sapiens OX=9606 GN=HRG PE=1 SV=1							325.36	356.74	302.45	356.74
K.HAN[+1710.598]WTLTPLK.S	HexNAc(3)Hex(5)NeuAc(1)	>sp|P27169|PON1_HUMAN Serum paraoxonase/arylesterase 1 OS=Homo sapiens OX=9606 GN=PON1 PE=1 SV=3	211.79				267.88	290.12	352.2	356	345.26	356
R.ISEEN[+2204.772]ETTC[+57.021]YMGK.W	HexNAc(4)Hex(5)NeuAc(2)	>sp|P08603|CFAH_HUMAN Complement factor H OS=Homo sapiens OX=9606 GN=CFH PE=1 SV=4					260.44	251.56	337.85	311.36	355.89	355.89
K.EHEGAIYPDN[+2350.830]TTDFQR.A	HexNAc(4)Hex(5)Fuc(1)NeuAc(2)	>sp|P00450|CERU_HUMAN Ceruloplasmin OS=Homo sapiens OX=9606 GN=CP PE=1 SV=1							350.26		336.16	350.26
K.N[+2204.772]GSLFAFR.G	HexNAc(4)Hex(5)NeuAc(2)	>sp|P04004|VTNC_HUMAN Vitronectin OS=Homo sapiens OX=9606 GN=VTN PE=1 SV=1	317.08	319.4	340.58	339.8	348.58	298.69	328.52	309.19	260.8	348.58
R.HN[+3226.132]STGC[+57.021]LR.M	HexNAc(6)Hex(7)NeuAc(3)	>sp|P10909|CLUS_HUMAN Clusterin OS=Homo sapiens OX=9606 GN=CLU PE=1 SV=1	283.36		218.89		325.07	347.22	300.47	265.65		347.22
K.TKPREEQFN[+1647.613]STFR.V	HexNAc(5)Hex(3)Fuc(1)	>sp|P01859|IGHG2_HUMAN Immunoglobulin heavy constant gamma 2 OS=Homo sapiens OX=9606 GN=IGHG2 PE=1 SV=2	286.24	229.06	257.39				253.33	222.49	347.06	347.06
K.AALAAFNAQNN[+2350.830]GSNFQLEEISR.A	HexNAc(4)Hex(5)Fuc(1)NeuAc(2)	>sp|P02765|FETUA_HUMAN Alpha-2-HS-glycoprotein OS=Homo sapiens OX=9606 GN=AHSG PE=1 SV=2								346.67		346.67
R.EIRHN[+2204.772]STGC[+57.021]LR.M	HexNAc(4)Hex(5)NeuAc(2)	>sp|P10909|CLUS_HUMAN Clusterin OS=Homo sapiens OX=9606 GN=CLU PE=1 SV=1			232.26		263.34		311.4	346.14	334.61	346.14
R.EIRHN[+2424.867]STGC[+57.021]LR.M	HexNAc(5)Hex(6)Fuc(1)NeuAc(1)	>sp|P10909|CLUS_HUMAN Clusterin OS=Homo sapiens OX=9606 GN=CLU PE=1 SV=1	240.47							294.41	345.52	345.52
R.LAN[+2715.963]LTQGEDQYYLR.V	HexNAc(5)Hex(6)Fuc(1)NeuAc(2)	>sp|P10909|CLUS_HUMAN Clusterin OS=Homo sapiens OX=9606 GN=CLU PE=1 SV=1				265.91			210.65	342.07	226.33	342.07
R.GLTFQQN[+2553.910]ASSMC[+57.021]VPDQDTAIR.V	HexNAc(5)Hex(5)Fuc(1)NeuAc(2)	>sp|P01871|IGHM_HUMAN Immunoglobulin heavy constant mu OS=Homo sapiens OX=9606 GN=IGHM PE=1 SV=4								340.5		340.5
K.KEDALN[+2204.772]ETR.E	HexNAc(4)Hex(5)NeuAc(2)	>sp|P10909|CLUS_HUMAN Clusterin OS=Homo sapiens OX=9606 GN=CLU PE=1 SV=1		235.43	222.37		306.38		294.05	232.54	339.55	339.55
K.YRGTAGNALMDGASQLM[+15.995]GEN[+1954.704]R.T	HexNAc(5)Hex(4)NeuAc(1)	>sp|P02675|FIBB_HUMAN Fibrinogen beta chain OS=Homo sapiens OX=9606 GN=FGB PE=1 SV=2		339.21	278.03					248.01	323.56	339.21
K.EDALN[+2861.000]ETR.E	HexNAc(5)Hex(6)NeuAc(3)	>sp|P10909|CLUS_HUMAN Clusterin OS=Homo sapiens OX=9606 GN=CLU PE=1 SV=1	224.07	242.23	238.14			314.65	239.94	337.54	279.12	337.54
K.EWDN[+2204.772]TTTEC[+57.021]R.L	HexNAc(4)Hex(5)NeuAc(2)	>sp|P20851|C4BPB_HUMAN C4b-binding protein beta chain OS=Homo sapiens OX=9606 GN=C4BPB PE=1 SV=1								335.46	268.96	335.46
R.HN[+2075.730]STGC[+57.021]LR.M	HexNAc(4)Hex(6)NeuAc(1)	>sp|P10909|CLUS_HUMAN Clusterin OS=Homo sapiens OX=9606 GN=CLU PE=1 SV=1	209.47			257.94		250.85	229.95	335.37		335.37
K.EHEGAIYPDN[+2861.000]TTDFQR.A	HexNAc(5)Hex(6)NeuAc(3)	>sp|P00450|CERU_HUMAN Ceruloplasmin OS=Homo sapiens OX=9606 GN=CP PE=1 SV=1							215.67	334.79		334.79
R.C[+57.021]IQAN[+2861.000]YSLMENGK.I	HexNAc(5)Hex(6)NeuAc(3)	>sp|P05090|APOD_HUMAN Apolipoprotein D OS=Homo sapiens OX=9606 GN=APOD PE=1 SV=1					272.37		334.04		321.86	334.04
R.EEQYN[+1809.666]STYR.V	HexNAc(5)Hex(4)Fuc(1)	>sp|P01857|IGHG1_HUMAN Immunoglobulin heavy constant gamma 1 OS=Homo sapiens OX=9606 GN=IGHG1 PE=1 SV=1	265.3	238.38	239.33				303.33	211.56	333.61	333.61
K.TKPREEQYN[+1444.534]STFR.V	HexNAc(4)Hex(3)Fuc(1)	>sp|P01860|IGHG3_HUMAN Immunoglobulin heavy constant gamma 3 OS=Homo sapiens OX=9606 GN=IGHG3 PE=1 SV=2	239.44	257.2	241.87				284.23	332.88	225.28	332.88
R.ADGTVNQIEGEATPVN[+3155.132]LTEPAK.L	HexNAc(7)Hex(8)Fuc(1)NeuAc(1)	>sp|P05090|APOD_HUMAN Apolipoprotein D OS=Homo sapiens OX=9606 GN=APOD PE=1 SV=1							284.95	301.93	332.7	332.7
K.YRGTAGNALMDGASQLMGEN[+1866.688]R.T	HexNAc(6)Hex(4)	>sp|P02675|FIBB_HUMAN Fibrinogen beta chain OS=Homo sapiens OX=9606 GN=FGB PE=1 SV=2			327.38							327.38
K.THTN[+1378.476]ISESHPN[+1809.666]ATFSAVGEASIC[+57.021]EDDWNSGER.F	HexNAc(2)Hex(6),HexNAc(5)Hex(4)Fuc(1)	>sp|P01871|IGHM_HUMAN Immunoglobulin heavy constant mu OS=Homo sapiens OX=9606 GN=IGHM PE=1 SV=4	327.26									327.26
R.HN[+2424.867]STGC[+57.021]LR.M	HexNAc(5)Hex(6)Fuc(1)NeuAc(1)	>sp|P10909|CLUS_HUMAN Clusterin OS=Homo sapiens OX=9606 GN=CLU PE=1 SV=1	305.22	325.69							311.01	325.69
R.EEQYN[+1768.640]STFR.V	HexNAc(4)Hex(5)Fuc(1)	>sp|P01860|IGHG3_HUMAN Immunoglobulin heavy constant gamma 3 OS=Homo sapiens OX=9606 GN=IGHG3 PE=1 SV=2				270.41		254.99	276.69	325.18	311.86	325.18
K.IPC[+57.021]SQPPQIEHGTIN[+1913.677]SSR.S	HexNAc(4)Hex(5)NeuAc(1)	>sp|P08603|CFAH_HUMAN Complement factor H OS=Homo sapiens OX=9606 GN=CFH PE=1 SV=4									324.26	324.26
R.EEQYN[+1606.587]STFR.V	HexNAc(4)Hex(4)Fuc(1)	>sp|P01860|IGHG3_HUMAN Immunoglobulin heavy constant gamma 3 OS=Homo sapiens OX=9606 GN=IGHG3 PE=1 SV=2				232.95			255.83	322.11	290.86	322.11
K.EHEGAIYPDN[+3007.058]TTDFQR.A	HexNAc(5)Hex(6)Fuc(1)NeuAc(3)	>sp|P00450|CERU_HUMAN Ceruloplasmin OS=Homo sapiens OX=9606 GN=CP PE=1 SV=1			269.54	213.13	297.18	217.79	252.78		319.55	319.55
R.EEQFN[+1768.640]STFR.V	HexNAc(4)Hex(5)Fuc(1)	>sp|P01859|IGHG2_HUMAN Immunoglobulin heavy constant gamma 2 OS=Homo sapiens OX=9606 GN=IGHG2 PE=1 SV=2		268.91	200.29				319.12	223.14	258.83	319.12
K.PREEQYN[+1809.666]STYR.V	HexNAc(5)Hex(4)Fuc(1)	>sp|P01857|IGHG1_HUMAN Immunoglobulin heavy constant gamma 1 OS=Homo sapiens OX=9606 GN=IGHG1 PE=1 SV=1							224.13	318.35	208.06	318.35
K.ALPQPQN[+2204.772]VTSLLGC[+57.021]TH.-	HexNAc(4)Hex(5)NeuAc(2)	>sp|P02790|HEMO_HUMAN Hemopexin OS=Homo sapiens OX=9606 GN=HPX PE=1 SV=2					317.91		315.44			317.91
R.SRYPHKPEIN[+2569.905]STTHPGADLQENFC[+57.021]R.N	HexNAc(5)Hex(6)NeuAc(2)	>sp|P00734|THRB_HUMAN Prothrombin OS=Homo sapiens OX=9606 GN=F2 PE=1 SV=2					205.6		317.68			317.68
R.EEQYN[+1444.534]STFR.V	HexNAc(4)Hex(3)Fuc(1)	>sp|P01860|IGHG3_HUMAN Immunoglobulin heavy constant gamma 3 OS=Homo sapiens OX=9606 GN=IGHG3 PE=1 SV=2				238.72	204.64		259.14	264.14	317.41	317.41
K.PREEQYN[+1768.640]STFR.V	HexNAc(4)Hex(5)Fuc(1)	>sp|P01860|IGHG3_HUMAN Immunoglobulin heavy constant gamma 3 OS=Homo sapiens OX=9606 GN=IGHG3 PE=1 SV=2		257.51					316.78	234.71	210.15	316.78
K.THTN[+1581.555]ISESHPN[+2221.788]ATFSAVGEASIC[+57.021]EDDWNSGER.F	HexNAc(3)Hex(6),HexNAc(4)Hex(6)Fuc(1)NeuAc(1)	>sp|P01871|IGHM_HUMAN Immunoglobulin heavy constant mu OS=Homo sapiens OX=9606 GN=IGHM PE=1 SV=4		291.07						283.66	316.09	316.09
K.TKPREEQFN[+1444.534]STFR.V	HexNAc(4)Hex(3)Fuc(1)	>sp|P01859|IGHG2_HUMAN Immunoglobulin heavy constant gamma 2 OS=Homo sapiens OX=9606 GN=IGHG2 PE=1 SV=2	276.48	264.71	291.59	231.97	262.41	259.81	300.04	314.72	226.28	314.72
R.HSHNNN[+1913.677]SSDLHPHK.H	HexNAc(4)Hex(5)NeuAc(1)	>sp|P04196|HRG_HUMAN Histidine-rich glycoprotein OS=Homo sapiens OX=9606 GN=HRG PE=1 SV=1		248.6		259.64			270.67	210.22	312.15	312.15
R.NIN[+2861.000]YTER.G	HexNAc(5)Hex(6)NeuAc(3)	>sp|P80108|PHLD_HUMAN Phosphatidylinositol-glycan-specific phospholipase D OS=Homo sapiens OX=9606 GN=GPLD1 PE=1 SV=3	217.16	208.66	207.99		242.98		212.37	311.92	254.29	311.92
K.NN[+1913.677]ATVHEQVGGPSLTSDLQAQSK.G	HexNAc(4)Hex(5)NeuAc(1)	>sp|P04004|VTNC_HUMAN Vitronectin OS=Homo sapiens OX=9606 GN=VTN PE=1 SV=1							311.9		247.44	311.9
R.C[+57.021]GPC[+57.021]PAGFTGN[+1768.640]GSHC[+57.021]TDVNEC[+57.021]NAHPC[+57.021]FPR.V	HexNAc(4)Hex(5)Fuc(1)	>sp|P49747|COMP_HUMAN Cartilage oligomeric matrix protein OS=Homo sapiens OX=9606 GN=COMP PE=1 SV=2				262.73	208.52	212.17			311.85	311.85
K.YRGTAGNALMDGASQLMGEN[+1864.634]R.T	HexNAc(2)Hex(9)	>sp|P02675|FIBB_HUMAN Fibrinogen beta chain OS=Homo sapiens OX=9606 GN=FGB PE=1 SV=2	311.59	206.741					286.68			311.59
R.SRYPHKPEIN[+1548.545]STTHPGADLQENFC[+57.021]R.N	HexNAc(3)Hex(4)NeuAc(1)	>sp|P00734|THRB_HUMAN Prothrombin OS=Homo sapiens OX=9606 GN=F2 PE=1 SV=2								311.39		311.39
R.LGHC[+57.021]PDPVLVNGEFSSSGPVN[+2861.000]VSDK.I	HexNAc(5)Hex(6)NeuAc(3)	>sp|P20851|C4BPB_HUMAN C4b-binding protein beta chain OS=Homo sapiens OX=9606 GN=C4BPB PE=1 SV=1			255.32				311.09	291.94		311.09
R.EEQFN[+1606.587]STFR.V	HexNAc(4)Hex(4)Fuc(1)	>sp|P01859|IGHG2_HUMAN Immunoglobulin heavy constant gamma 2 OS=Homo sapiens OX=9606 GN=IGHG2 PE=1 SV=2				249.47			310.7	304.63	239.61	310.7
K.N[+1378.476]NSDISSTR.G	HexNAc(2)Hex(6)	>sp|P01871|IGHM_HUMAN Immunoglobulin heavy constant mu OS=Homo sapiens OX=9606 GN=IGHM PE=1 SV=4							310.43	258.05	212.43	310.43
K.PREEQFN[+1606.587]STYR.V	HexNAc(4)Hex(4)Fuc(1)	>sp|P01861|IGHG4_HUMAN Immunoglobulin heavy constant gamma 4 OS=Homo sapiens OX=9606 GN=IGHG4 PE=1 SV=1								309.75		309.75
K.SYN[+2204.772]ETK.I	HexNAc(4)Hex(5)NeuAc(2)	>sp|P04114|APOB_HUMAN Apolipoprotein B-100 OS=Homo sapiens OX=9606 GN=APOB PE=1 SV=2							218.01	309.09		309.09
K.N[+3007.058]FTENDLLVR.I	HexNAc(5)Hex(6)Fuc(1)NeuAc(3)	>sp|P00734|THRB_HUMAN Prothrombin OS=Homo sapiens OX=9606 GN=F2 PE=1 SV=2			242.1	236.53			277.85		308.36	308.36
K.PREEQYN[+1606.587]STFR.V	HexNAc(4)Hex(4)Fuc(1)	>sp|P01860|IGHG3_HUMAN Immunoglobulin heavy constant gamma 3 OS=Homo sapiens OX=9606 GN=IGHG3 PE=1 SV=2	211.22		297.73		272.01		301.39	306.5	258.88	306.5
R.LQNNENN[+2350.830]ISC[+57.021]VER.G	HexNAc(4)Hex(5)Fuc(1)NeuAc(2)	>sp|Q03591|FHR1_HUMAN Complement factor H-related protein 1 OS=Homo sapiens OX=9606 GN=CFHR1 PE=1 SV=2					238.04		306.21	282.79		306.21
R.EEQFN[+1444.534]STFR.V	HexNAc(4)Hex(3)Fuc(1)	>sp|P01859|IGHG2_HUMAN Immunoglobulin heavy constant gamma 2 OS=Homo sapiens OX=9606 GN=IGHG2 PE=1 SV=2							305.51	263.45		305.51
R.LAN[+2569.905]LTQGEDQYYLR.V	HexNAc(5)Hex(6)NeuAc(2)	>sp|P10909|CLUS_HUMAN Clusterin OS=Homo sapiens OX=9606 GN=CLU PE=1 SV=1							282.68	272.17	304.8	304.8
R.C[+57.021]N[+1913.677]YSIR.V	HexNAc(4)Hex(5)NeuAc(1)	>sp|P00736|C1R_HUMAN Complement C1r subcomponent OS=Homo sapiens OX=9606 GN=C1R PE=1 SV=2					297.3		259.77	302.79	239.531	302.79
R.ISNN[+2861.000]FTGLEWDLNVR.L	HexNAc(5)Hex(6)NeuAc(3)	>sp|Q9H497|TOR3A_HUMAN Torsin-3A OS=Homo sapiens OX=9606 GN=TOR3A PE=1 SV=1				302.67						302.67
R.FSDGLESN[+2864.036]SSTQFEVK.K	HexNAc(7)Hex(8)Fuc(1)	>sp|P0C0L4|CO4A_HUMAN Complement C4-A OS=Homo sapiens OX=9606 GN=C4A PE=1 SV=2							301.87	215.81		301.87
R.GHGHRNGTGHGN[+2204.772]STHHGPEYMR.C	HexNAc(4)Hex(5)NeuAc(2)	>sp|P02790|HEMO_HUMAN Hemopexin OS=Homo sapiens OX=9606 GN=HPX PE=1 SV=2								282.92	301.16	301.16
R.LAN[+2350.830]LTQGEDQYYLR.V	HexNAc(4)Hex(5)Fuc(1)NeuAc(2)	>sp|P10909|CLUS_HUMAN Clusterin OS=Homo sapiens OX=9606 GN=CLU PE=1 SV=1								300.99		300.99
K.PREEQFN[+1444.534]STYR.V	HexNAc(4)Hex(3)Fuc(1)	>sp|P01861|IGHG4_HUMAN Immunoglobulin heavy constant gamma 4 OS=Homo sapiens OX=9606 GN=IGHG4 PE=1 SV=1						300.12				300.12
R.HEEGHMLN[+2262.814]C[+57.021]TC[+57.021]FGQGR.G	HexNAc(5)Hex(5)Fuc(1)NeuAc(1)	>sp|P02751|FINC_HUMAN Fibronectin OS=Homo sapiens OX=9606 GN=FN1 PE=1 SV=4							227.45	259	298.64	298.64
K.N[+3007.058]GSLFAFR.G	HexNAc(5)Hex(6)Fuc(1)NeuAc(3)	>sp|P04004|VTNC_HUMAN Vitronectin OS=Homo sapiens OX=9606 GN=VTN PE=1 SV=1	239.17	254.7	257.89				277.22	298.42	279.21	298.42
K.PLQN[+2204.772]FTLC[+57.021]FR.A	HexNAc(4)Hex(5)NeuAc(2)	>sp|P02743|SAMP_HUMAN Serum amyloid P-component OS=Homo sapiens OX=9606 GN=APCS PE=1 SV=2							298.38			298.38
K.KKEDALN[+3517.228]ETR.E	HexNAc(6)Hex(7)NeuAc(4)	>sp|P10909|CLUS_HUMAN Clusterin OS=Homo sapiens OX=9606 GN=CLU PE=1 SV=1							297.3			297.3
K.EDALN[+3007.058]ETR.E	HexNAc(5)Hex(6)Fuc(1)NeuAc(3)	>sp|P10909|CLUS_HUMAN Clusterin OS=Homo sapiens OX=9606 GN=CLU PE=1 SV=1		238.15	221.6		295.22	287.56	251.36		249.26	295.22
K.THTN[+892.317]ISESHPN[+2789.999]ATFSAVGEASIC[+57.021]EDDWNSGER.F	HexNAc(2)Hex(3),HexNAc(6)Hex(7)Fuc(1)NeuAc(1)	>sp|P01871|IGHM_HUMAN Immunoglobulin heavy constant mu OS=Homo sapiens OX=9606 GN=IGHM PE=1 SV=4							293.79			293.79
K.AAIPSALDTN[+2569.905]SSK.S	HexNAc(5)Hex(6)NeuAc(2)	>sp|Q08380|LG3BP_HUMAN Galectin-3-binding protein OS=Homo sapiens OX=9606 GN=LGALS3BP PE=1 SV=1		268.41					291.89	240.12	232.24	291.89
K.TKPREEQYN[+2059.735]STFR.V	HexNAc(4)Hex(5)Fuc(1)NeuAc(1)	>sp|P01860|IGHG3_HUMAN Immunoglobulin heavy constant gamma 3 OS=Homo sapiens OX=9606 GN=IGHG3 PE=1 SV=2		233.79					233.9	267.97	288.31	288.31
K.ELHHLQEQN[+3007.058]VSNAFLDK.G	HexNAc(5)Hex(6)Fuc(1)NeuAc(3)	>sp|P00450|CERU_HUMAN Ceruloplasmin OS=Homo sapiens OX=9606 GN=CP PE=1 SV=1	255.87		286.93				283.77	233.1		286.93
R.VYKPSAGN[+2204.772]NSLYR.D	HexNAc(4)Hex(5)NeuAc(2)	>sp|P02749|APOH_HUMAN Beta-2-glycoprotein 1 OS=Homo sapiens OX=9606 GN=APOH PE=1 SV=3	235.95	252.48	232.9				286.22			286.22
K.LGTSLSSGHVLMN[+1913.677]GTLK.Q	HexNAc(4)Hex(5)NeuAc(1)	>sp|P80108|PHLD_HUMAN Phosphatidylinositol-glycan-specific phospholipase D OS=Homo sapiens OX=9606 GN=GPLD1 PE=1 SV=3	253.08	244.08				271.87	262.69	237.44	285.08	285.08
K.YRGTAGNALM[+15.995]DGASQLMGEN[+1913.677]R.T	HexNAc(4)Hex(5)NeuAc(1)	>sp|P02675|FIBB_HUMAN Fibrinogen beta chain OS=Homo sapiens OX=9606 GN=FGB PE=1 SV=2	262.84		284.37				236.69	231.5	265.26	284.37
R.GHVN[+2059.735]ITR.S	HexNAc(4)Hex(5)Fuc(1)NeuAc(1)	>sp|P00734|THRB_HUMAN Prothrombin OS=Homo sapiens OX=9606 GN=F2 PE=1 SV=2					247.87				284.33	284.33
R.EEQYN[+1647.613]STYR.V	HexNAc(5)Hex(3)Fuc(1)	>sp|P01857|IGHG1_HUMAN Immunoglobulin heavy constant gamma 1 OS=Homo sapiens OX=9606 GN=IGHG1 PE=1 SV=1							250.59	284.32	202.49	284.32
R.N[+1548.545]GTGHGN[+2861.000]STHHGPEYMR.C	HexNAc(3)Hex(4)NeuAc(1),HexNAc(5)Hex(6)NeuAc(3)	>sp|P02790|HEMO_HUMAN Hemopexin OS=Homo sapiens OX=9606 GN=HPX PE=1 SV=2			241.67					282.88		282.88
K.THTN[+1540.529]ISESHPN[+2424.867]ATFSAVGEASIC[+57.021]EDDWNSGER.F	HexNAc(2)Hex(7),HexNAc(5)Hex(6)Fuc(1)NeuAc(1)	>sp|P01871|IGHM_HUMAN Immunoglobulin heavy constant mu OS=Homo sapiens OX=9606 GN=IGHM PE=1 SV=4			282.33							282.33
R.ISNN[+2204.772]FTGLEWDLNVR.L	HexNAc(4)Hex(5)NeuAc(2)	>sp|Q9H497|TOR3A_HUMAN Torsin-3A OS=Homo sapiens OX=9606 GN=TOR3A PE=1 SV=1							282.22			282.22
R.NPN[+2221.788]QSSQVMDPPTAR.P	HexNAc(4)Hex(6)Fuc(1)NeuAc(1)	>sp|Q15025|TNIP1_HUMAN TNFAIP3-interacting protein 1 OS=Homo sapiens OX=9606 GN=TNIP1 PE=1 SV=2					281.61					281.61
R.HN[+3372.190]STGC[+57.021]LR.M	HexNAc(6)Hex(7)Fuc(1)NeuAc(3)	>sp|P10909|CLUS_HUMAN Clusterin OS=Homo sapiens OX=9606 GN=CLU PE=1 SV=1							280.7			280.7
K.YKN[+2059.735]NSDISSTR.G	HexNAc(4)Hex(5)Fuc(1)NeuAc(1)	>sp|P01871|IGHM_HUMAN Immunoglobulin heavy constant mu OS=Homo sapiens OX=9606 GN=IGHM PE=1 SV=4		215.91					279.99			279.99
R.LQNNENN[+2861.000]ISC[+57.021]VER.G	HexNAc(5)Hex(6)NeuAc(3)	>sp|P36980|FHR2_HUMAN Complement factor H-related protein 2 OS=Homo sapiens OX=9606 GN=CFHR2 PE=1 SV=1								278.43	278.23	278.43
K.VSAITLVSATSTTAN[+1864.634]M[+15.995]TVGPEGK.W	HexNAc(2)Hex(9)	>sp|P12259|FA5_HUMAN Coagulation factor V OS=Homo sapiens OX=9606 GN=F5 PE=1 SV=4								277.96		277.96
R.HEEGHM[+15.995]LN[+2245.799]C[+57.021]TC[+57.021]FGQGR.G	HexNAc(5)Hex(4)NeuAc(2)	>sp|P02751|FINC_HUMAN Fibronectin OS=Homo sapiens OX=9606 GN=FN1 PE=1 SV=4						273.66				273.66
K.THTN[+1378.476]ISESHPN[+2424.867]ATFSAVGEASIC[+57.021]EDDWNSGER.F	HexNAc(2)Hex(6),HexNAc(5)Hex(6)Fuc(1)NeuAc(1)	>sp|P01871|IGHM_HUMAN Immunoglobulin heavy constant mu OS=Homo sapiens OX=9606 GN=IGHM PE=1 SV=4								273.38		273.38
K.THTN[+2805.994]ISESHPN[+876.322]ATFSAVGEASIC[+57.021]EDDWNSGER.F	HexNAc(6)Hex(8)NeuAc(1),HexNAc(2)Hex(2)Fuc(1)	>sp|P01871|IGHM_HUMAN Immunoglobulin heavy constant mu OS=Homo sapiens OX=9606 GN=IGHM PE=1 SV=4	273.14									273.14
K.KKEDALN[+2059.735]ETR.E	HexNAc(4)Hex(5)Fuc(1)NeuAc(1)	>sp|P10909|CLUS_HUMAN Clusterin OS=Homo sapiens OX=9606 GN=CLU PE=1 SV=1	271.16						245.47	271.49		271.49
R.GTAGNALMDGASQLM[+15.995]GEN[+2204.772]R.T	HexNAc(4)Hex(5)NeuAc(2)	>sp|P02675|FIBB_HUMAN Fibrinogen beta chain OS=Homo sapiens OX=9606 GN=FGB PE=1 SV=2		228.65	250.41				271.47	221.84	239.58	271.47
R.GGSSGWSGGLAQN[+2204.772]R.S	HexNAc(4)Hex(5)NeuAc(2)	>sp|P07357|CO8A_HUMAN Complement component C8 alpha chain OS=Homo sapiens OX=9606 GN=C8A PE=1 SV=2	269.98	257.93								269.98
K.DQYVEPEN[+892.317]VTIQC[+57.021]DSGYGVVGPQSITC[+57.021]SGN[+2935.037]R.T	HexNAc(2)Hex(3),HexNAc(6)Hex(7)NeuAc(2)	>sp|P04003|C4BPA_HUMAN C4b-binding protein alpha chain OS=Homo sapiens OX=9606 GN=C4BPA PE=1 SV=2		269.17								269.17
R.EEQYN[+1403.507]STYR.V	HexNAc(3)Hex(4)Fuc(1)	>sp|P01857|IGHG1_HUMAN Immunoglobulin heavy constant gamma 1 OS=Homo sapiens OX=9606 GN=IGHG1 PE=1 SV=1				249.83	253.53		269.15		266.19	269.15
R.GHVN[+2075.730]ITR.S	HexNAc(4)Hex(6)NeuAc(1)	>sp|P00734|THRB_HUMAN Prothrombin OS=Homo sapiens OX=9606 GN=F2 PE=1 SV=2							267.48			267.48
K.PREEQYN[+1444.534]STFR.V	HexNAc(4)Hex(3)Fuc(1)	>sp|P01860|IGHG3_HUMAN Immunoglobulin heavy constant gamma 3 OS=Homo sapiens OX=9606 GN=IGHG3 PE=1 SV=2	214.79		266.11				264.16	214.8	243.51	266.11
R.GTAGNALMDGASQLMGEN[+2262.814]R.T	HexNAc(5)Hex(5)Fuc(1)NeuAc(1)	>sp|P02675|FIBB_HUMAN Fibrinogen beta chain OS=Homo sapiens OX=9606 GN=FGB PE=1 SV=2	201.17		265.81				241.92			265.81
R.ADGTVNQIEGEATPVN[+3081.095]LTEPAK.L	HexNAc(6)Hex(7)Fuc(1)NeuAc(2)	>sp|P05090|APOD_HUMAN Apolipoprotein D OS=Homo sapiens OX=9606 GN=APOD PE=1 SV=1								265.76		265.76
K.THTN[+1403.507]ISESHPN[+2424.867]ATFSAVGEASIC[+57.021]EDDWNSGER.F	HexNAc(3)Hex(4)Fuc(1),HexNAc(5)Hex(6)Fuc(1)NeuAc(1)	>sp|P01871|IGHM_HUMAN Immunoglobulin heavy constant mu OS=Homo sapiens OX=9606 GN=IGHM PE=1 SV=4							264.58			264.58
R.AAGPGERGLEDEEDGVPGGN[+2204.772]GTGPGIYSYR.A	HexNAc(4)Hex(5)NeuAc(2)	>sp|Q5BIV9|SPRN_HUMAN Shadow of prion protein OS=Homo sapiens OX=9606 GN=SPRN PE=2 SV=1							264.22			264.22
R.RNPPMGGNVVIFDTVITNQEEPYQN[+2133.772]HSGR.F	HexNAc(5)Hex(6)Fuc(1)	>sp|P02745|C1QA_HUMAN Complement C1q subcomponent subunit A OS=Homo sapiens OX=9606 GN=C1QA PE=1 SV=2	264.12									264.12
K.VSAITLVSATSTTAN[+1866.688]M[+15.995]TVGPEGK.W	HexNAc(6)Hex(4)	>sp|P12259|FA5_HUMAN Coagulation factor V OS=Homo sapiens OX=9606 GN=F5 PE=1 SV=4						201.66	263.7			263.7
K.N[+1710.598]GSLFAFR.G	HexNAc(3)Hex(5)NeuAc(1)	>sp|P04004|VTNC_HUMAN Vitronectin OS=Homo sapiens OX=9606 GN=VTN PE=1 SV=1					236.3		262.88	215.96	231.47	262.88
K.RHEEGHM[+15.995]LN[+1954.704]C[+57.021]TC[+57.021]FGQGR.G	HexNAc(5)Hex(4)NeuAc(1)	>sp|P02751|FINC_HUMAN Fibronectin OS=Homo sapiens OX=9606 GN=FN1 PE=1 SV=4									262.02	262.02
R.GHVN[+2861.000]ITR.S	HexNAc(5)Hex(6)NeuAc(3)	>sp|P00734|THRB_HUMAN Prothrombin OS=Homo sapiens OX=9606 GN=F2 PE=1 SV=2	211.45				242.22			261.99		261.99
K.DQYVEPEN[+1825.661]VTIQC[+57.021]DSGYGVVGPQSITC[+57.021]SGN[+2018.708]R.T	HexNAc(5)Hex(5),HexNAc(3)Hex(6)Fuc(1)NeuAc(1)	>sp|P04003|C4BPA_HUMAN C4b-binding protein alpha chain OS=Homo sapiens OX=9606 GN=C4BPA PE=1 SV=2						261.93				261.93
K.DQYVEPEN[+2407.852]VTIQC[+57.021]DSGYGVVGPQSITC[+57.021]SGN[+2075.730]R.T	HexNAc(5)Hex(5)NeuAc(2),HexNAc(4)Hex(6)NeuAc(1)	>sp|P04003|C4BPA_HUMAN C4b-binding protein alpha chain OS=Homo sapiens OX=9606 GN=C4BPA PE=1 SV=2		261.76								261.76
R.EIRHN[+2059.735]STGC[+57.021]LR.M	HexNAc(4)Hex(5)Fuc(1)NeuAc(1)	>sp|P10909|CLUS_HUMAN Clusterin OS=Homo sapiens OX=9606 GN=CLU PE=1 SV=1							261.27			261.27
K.N[+2861.000]FTENDLLVR.I	HexNAc(5)Hex(6)NeuAc(3)	>sp|P00734|THRB_HUMAN Prothrombin OS=Homo sapiens OX=9606 GN=F2 PE=1 SV=2		228		228.93			260.98	213.07	260.2	260.98
K.TKPREEQYN[+2059.735]STYR.V	HexNAc(4)Hex(5)Fuc(1)NeuAc(1)	>sp|P01857|IGHG1_HUMAN Immunoglobulin heavy constant gamma 1 OS=Homo sapiens OX=9606 GN=IGHG1 PE=1 SV=1								259.28		259.28
K.KKEDALN[+1216.423]ETR.E	HexNAc(2)Hex(5)	>sp|P10909|CLUS_HUMAN Clusterin OS=Homo sapiens OX=9606 GN=CLU PE=1 SV=1					258.52					258.52
R.N[+1216.423]VTEK.M	HexNAc(2)Hex(5)	>sp|P07358|CO8B_HUMAN Complement component C8 beta chain OS=Homo sapiens OX=9606 GN=C8B PE=1 SV=3				257.4						257.4
K.TLFC[+57.021]N[+2204.772]ASK.E	HexNAc(4)Hex(5)NeuAc(2)	>sp|P20851|C4BPB_HUMAN C4b-binding protein beta chain OS=Homo sapiens OX=9606 GN=C4BPB PE=1 SV=1		202.57	217.32				257.12	246.74	242.95	257.12
K.GLN[+2861.000]LTEDTYKPR.I	HexNAc(5)Hex(6)NeuAc(3)	>sp|Q08380|LG3BP_HUMAN Galectin-3-binding protein OS=Homo sapiens OX=9606 GN=LGALS3BP PE=1 SV=1								255.63		255.63
K.YRGTAGNALM[+15.995]DGASQLMGEN[+1971.719]R.T	HexNAc(5)Hex(5)Fuc(1)	>sp|P02675|FIBB_HUMAN Fibrinogen beta chain OS=Homo sapiens OX=9606 GN=FGB PE=1 SV=2							255.35			255.35
R.GVNFN[+1913.677]VSK.V	HexNAc(4)Hex(5)NeuAc(1)	>sp|P03952|KLKB1_HUMAN Plasma kallikrein OS=Homo sapiens OX=9606 GN=KLKB1 PE=1 SV=1									254.94	254.94
R.ISNN[+2715.963]FTGLEWDLNVR.L	HexNAc(5)Hex(6)Fuc(1)NeuAc(2)	>sp|Q9H497|TOR3A_HUMAN Torsin-3A OS=Homo sapiens OX=9606 GN=TOR3A PE=1 SV=1								254.83		254.83
K.TLFC[+57.021]N[+2278.809]ASK.E	HexNAc(5)Hex(6)NeuAc(1)	>sp|P20851|C4BPB_HUMAN C4b-binding protein beta chain OS=Homo sapiens OX=9606 GN=C4BPB PE=1 SV=1								228.73	254.78	254.78
K.EVFVHPN[+3007.058]YSK.S	HexNAc(5)Hex(6)Fuc(1)NeuAc(3)	>sp|P04070|PROC_HUMAN Vitamin K-dependent protein C OS=Homo sapiens OX=9606 GN=PROC PE=1 SV=1							254.56			254.56
R.RNPPM[+15.995]GGNVVIFDTVITNQEEPYQN[+2350.830]HSGR.F	HexNAc(4)Hex(5)Fuc(1)NeuAc(2)	>sp|P02745|C1QA_HUMAN Complement C1q subcomponent subunit A OS=Homo sapiens OX=9606 GN=C1QA PE=1 SV=2									253.78	253.78
R.GVNFN[+2204.772]VSK.V	HexNAc(4)Hex(5)NeuAc(2)	>sp|P03952|KLKB1_HUMAN Plasma kallikrein OS=Homo sapiens OX=9606 GN=KLKB1 PE=1 SV=1									252.79	252.79
R.GLTFQQN[+2059.735]ASSMC[+57.021]VPDQDTAIR.V	HexNAc(4)Hex(5)Fuc(1)NeuAc(1)	>sp|P01871|IGHM_HUMAN Immunoglobulin heavy constant mu OS=Homo sapiens OX=9606 GN=IGHM PE=1 SV=4								252.4		252.4
K.TKPREEQYN[+1606.587]STFR.V	HexNAc(4)Hex(4)Fuc(1)	>sp|P01860|IGHG3_HUMAN Immunoglobulin heavy constant gamma 3 OS=Homo sapiens OX=9606 GN=IGHG3 PE=1 SV=2		251.97						211.48	241.43	251.97
R.GTAGNALMDGASQLM[+15.995]GEN[+1954.704]R.T	HexNAc(5)Hex(4)NeuAc(1)	>sp|P02675|FIBB_HUMAN Fibrinogen beta chain OS=Homo sapiens OX=9606 GN=FGB PE=1 SV=2	210.56		251.76				226.52		216.03	251.76
K.TVLTPATNHM[+15.995]GN[+1419.502]VTFTIPANR.E	HexNAc(3)Hex(5)	>sp|P01024|CO3_HUMAN Complement C3 OS=Homo sapiens OX=9606 GN=C3 PE=1 SV=2							251.59	223.04		251.59
-.[+42.011]MEIDN[+2204.772]QTWVR.E	HexNAc(4)Hex(5)NeuAc(2)	>sp|O95006|OR2F2_HUMAN Olfactory receptor 2F2 OS=Homo sapiens OX=9606 GN=OR2F2 PE=2 SV=1							248.45			248.45
R.HSHNN[+2350.830]NSSDLHPHK.H	HexNAc(4)Hex(5)Fuc(1)NeuAc(2)	>sp|P04196|HRG_HUMAN Histidine-rich glycoprotein OS=Homo sapiens OX=9606 GN=HRG PE=1 SV=1	247.54									247.54
K.TPLTAN[+1809.666]ITK.S	HexNAc(5)Hex(4)Fuc(1)	>sp|P01877|IGHA2_HUMAN Immunoglobulin heavy constant alpha 2 OS=Homo sapiens OX=9606 GN=IGHA2 PE=1 SV=4							224.17	246.81		246.81
R.ADGTVNQIEGEATPVN[+2424.867]LTEPAK.L	HexNAc(5)Hex(6)Fuc(1)NeuAc(1)	>sp|P05090|APOD_HUMAN Apolipoprotein D OS=Homo sapiens OX=9606 GN=APOD PE=1 SV=1								246.7		246.7
R.EEQYN[+1241.454]STYR.V	HexNAc(3)Hex(3)Fuc(1)	>sp|P0DOX5|IGG1_HUMAN Immunoglobulin gamma-1 heavy chain OS=Homo sapiens OX=9606 PE=1 SV=2					246.58					246.58
K.N[+1971.719]NSDISSTR.G	HexNAc(5)Hex(5)Fuc(1)	>sp|P01871|IGHM_HUMAN Immunoglobulin heavy constant mu OS=Homo sapiens OX=9606 GN=IGHM PE=1 SV=4							245.55			245.55
K.DQYVEPEN[+1589.571]VTIQC[+57.021]DSGYGVVGPQSITC[+57.021]SGN[+2272.846]R.T	HexNAc(4)Hex(3)NeuAc(1),HexNAc(8)Hex(4)	>sp|P04003|C4BPA_HUMAN C4b-binding protein alpha chain OS=Homo sapiens OX=9606 GN=C4BPA PE=1 SV=2	245.08							229.96		245.08
R.ADGTVNQIEGEATPVN[+3007.058]LTEPAKLEVK.F	HexNAc(5)Hex(6)Fuc(1)NeuAc(3)	>sp|P05090|APOD_HUMAN Apolipoprotein D OS=Homo sapiens OX=9606 GN=APOD PE=1 SV=1									245.08	245.08
R.LGHC[+57.021]PDPVLVNGEFSSSGPVN[+3009.074]VSDK.I	HexNAc(7)Hex(8)NeuAc(1)	>sp|P20851|C4BPB_HUMAN C4b-binding protein beta chain OS=Homo sapiens OX=9606 GN=C4BPB PE=1 SV=1	244.84									244.84
K.DQYVEPEN[+1809.666]VTIQC[+57.021]DSGYGVVGPQSITC[+57.021]SGN[+2018.708]R.T	HexNAc(5)Hex(4)Fuc(1),HexNAc(3)Hex(6)Fuc(1)NeuAc(1)	>sp|P04003|C4BPA_HUMAN C4b-binding protein alpha chain OS=Homo sapiens OX=9606 GN=C4BPA PE=1 SV=2							243.83			243.83
R.LGHC[+57.021]PDPVLVNGEFSSSGPVN[+3007.058]VSDK.I	HexNAc(5)Hex(6)Fuc(1)NeuAc(3)	>sp|P20851|C4BPB_HUMAN C4b-binding protein beta chain OS=Homo sapiens OX=9606 GN=C4BPB PE=1 SV=1						242.96			219.25	242.96
K.N[+1216.423]NSDISSTR.G	HexNAc(2)Hex(5)	>sp|P01871|IGHM_HUMAN Immunoglobulin heavy constant mu OS=Homo sapiens OX=9606 GN=IGHM PE=1 SV=4								242.18		242.18
R.VSTVYANN[+3007.058]GSVLQGTSVASVYHGK.I	HexNAc(5)Hex(6)Fuc(1)NeuAc(3)	>sp|Q15166|PON3_HUMAN Serum paraoxonase/lactonase 3 OS=Homo sapiens OX=9606 GN=PON3 PE=1 SV=3							241.77			241.77
K.THTN[+2952.052]ISESHPN[+876.322]ATFSAVGEASIC[+57.021]EDDWNSGER.F	HexNAc(6)Hex(8)Fuc(1)NeuAc(1),HexNAc(2)Hex(2)Fuc(1)	>sp|P01871|IGHM_HUMAN Immunoglobulin heavy constant mu OS=Homo sapiens OX=9606 GN=IGHM PE=1 SV=4	240.26									240.26
K.GQVYLQC[+57.021]GTPC[+57.021]N[+2059.735]LTC[+57.021]R.S	HexNAc(4)Hex(5)Fuc(1)NeuAc(1)	>sp|P04275|VWF_HUMAN von Willebrand factor OS=Homo sapiens OX=9606 GN=VWF PE=1 SV=4							239.81		232.08	239.81
K.YRGTAGNALMDGASQLMGEN[+2028.740]R.T	HexNAc(6)Hex(5)	>sp|P02675|FIBB_HUMAN Fibrinogen beta chain OS=Homo sapiens OX=9606 GN=FGB PE=1 SV=2	239.73		207.34					210.45		239.73
K.THTN[+1913.677]ISESHPN[+1768.640]ATFSAVGEASIC[+57.021]EDDWNSGER.F	HexNAc(4)Hex(5)NeuAc(1),HexNAc(4)Hex(5)Fuc(1)	>sp|P01871|IGHM_HUMAN Immunoglobulin heavy constant mu OS=Homo sapiens OX=9606 GN=IGHM PE=1 SV=4									239.53	239.53
K.VC[+57.021]QDC[+57.021]PLLAPLN[+2350.830]DTR.V	HexNAc(4)Hex(5)Fuc(1)NeuAc(2)	>sp|P02765|FETUA_HUMAN Alpha-2-HS-glycoprotein OS=Homo sapiens OX=9606 GN=AHSG PE=1 SV=2								239.39		239.39
R.PAYGM[+15.995]ASEVQLMN[+2350.830]ASTQTDITFEHIMALAK.L	HexNAc(4)Hex(5)Fuc(1)NeuAc(2)	>sp|Q6ZMN7|PZRN4_HUMAN PDZ domain-containing RING finger protein 4 OS=Homo sapiens OX=9606 GN=PDZRN4 PE=2 SV=3									238.99	238.99
R.GTAGNALM[+15.995]DGASQLMGEN[+1913.677]R.T	HexNAc(4)Hex(5)NeuAc(1)	>sp|P02675|FIBB_HUMAN Fibrinogen beta chain OS=Homo sapiens OX=9606 GN=FGB PE=1 SV=2			209.89					238.7		238.7
K.STGKPTLYN[+1419.502]VSLVM[+15.995]SDTAGTC[+57.021]Y.-	HexNAc(3)Hex(5)	>sp|P01871|IGHM_HUMAN Immunoglobulin heavy constant mu OS=Homo sapiens OX=9606 GN=IGHM PE=1 SV=4				214.03			206.24	236.62		236.62
R.C[+57.021]IQAN[+2569.905]YSLMENGK.I	HexNAc(5)Hex(6)NeuAc(2)	>sp|P05090|APOD_HUMAN Apolipoprotein D OS=Homo sapiens OX=9606 GN=APOD PE=1 SV=1						236.31				236.31
K.KEDALN[+2861.000]ETRESETK.L	HexNAc(5)Hex(6)NeuAc(3)	>sp|P10909|CLUS_HUMAN Clusterin OS=Homo sapiens OX=9606 GN=CLU PE=1 SV=1							236.17			236.17
R.GTAGNALM[+15.995]DGASQLMGEN[+2204.772]R.T	HexNAc(4)Hex(5)NeuAc(2)	>sp|P02675|FIBB_HUMAN Fibrinogen beta chain OS=Homo sapiens OX=9606 GN=FGB PE=1 SV=2		236.03							200.07	236.03
R.GTAGNALMDGASQLM[+15.995]GEN[+1913.677]R.T	HexNAc(4)Hex(5)NeuAc(1)	>sp|P02675|FIBB_HUMAN Fibrinogen beta chain OS=Homo sapiens OX=9606 GN=FGB PE=1 SV=2	203.48		200.36				214.19	235.95		235.95
K.AAIPSALDTN[+1768.640]SSK.S	HexNAc(4)Hex(5)Fuc(1)	>sp|Q08380|LG3BP_HUMAN Galectin-3-binding protein OS=Homo sapiens OX=9606 GN=LGALS3BP PE=1 SV=1									235.24	235.24
K.THTN[+2715.963]ISESHPN[+1216.423]ATFSAVGEASIC[+57.021]EDDWNSGER.F	HexNAc(5)Hex(6)Fuc(1)NeuAc(2),HexNAc(2)Hex(5)	>sp|P01871|IGHM_HUMAN Immunoglobulin heavy constant mu OS=Homo sapiens OX=9606 GN=IGHM PE=1 SV=4							235.01			235.01
K.PYEC[+57.021]NIC[+57.021]GKAFN[+1864.634]R.S	HexNAc(2)Hex(9)	>sp|Q8TC21|ZN596_HUMAN Zinc finger protein 596 OS=Homo sapiens OX=9606 GN=ZNF596 PE=2 SV=2					234.34					234.34
K.GLN[+3007.058]LTEDTYKPR.I	HexNAc(5)Hex(6)Fuc(1)NeuAc(3)	>sp|Q08380|LG3BP_HUMAN Galectin-3-binding protein OS=Homo sapiens OX=9606 GN=LGALS3BP PE=1 SV=1									234.03	234.03
K.N[+2553.910]NSDISSTR.G	HexNAc(5)Hex(5)Fuc(1)NeuAc(2)	>sp|P01871|IGHM_HUMAN Immunoglobulin heavy constant mu OS=Homo sapiens OX=9606 GN=IGHM PE=1 SV=4							233.44			233.44
R.ADGTVNQIEGEATPVN[+2715.963]LTEPAK.L	HexNAc(5)Hex(6)Fuc(1)NeuAc(2)	>sp|P05090|APOD_HUMAN Apolipoprotein D OS=Homo sapiens OX=9606 GN=APOD PE=1 SV=1			203.98						232.87	232.87
K.KKEDALN[+3663.286]ETR.E	HexNAc(6)Hex(7)Fuc(1)NeuAc(4)	>sp|P10909|CLUS_HUMAN Clusterin OS=Homo sapiens OX=9606 GN=CLU PE=1 SV=1			214.13				232.39		200.66	232.39
R.GLTFQQN[+2350.830]ASSMC[+57.021]VPDQDTAIR.V	HexNAc(4)Hex(5)Fuc(1)NeuAc(2)	>sp|P01871|IGHM_HUMAN Immunoglobulin heavy constant mu OS=Homo sapiens OX=9606 GN=IGHM PE=1 SV=4						231.64				231.64
R.ADGTVNQIEGEATPVN[+2204.772]LTEPAK.L	HexNAc(4)Hex(5)NeuAc(2)	>sp|P05090|APOD_HUMAN Apolipoprotein D OS=Homo sapiens OX=9606 GN=APOD PE=1 SV=1					210.42				231.32	231.32
K.EDALN[+2861.000]ETRESETK.L	HexNAc(5)Hex(6)NeuAc(3)	>sp|P10909|CLUS_HUMAN Clusterin OS=Homo sapiens OX=9606 GN=CLU PE=1 SV=1									231.19	231.19
K.THTN[+1784.634]ISESHPN[+1897.682]ATFSAVGEASIC[+57.021]EDDWNSGER.F	HexNAc(4)Hex(6),HexNAc(4)Hex(4)Fuc(1)NeuAc(1)	>sp|P01871|IGHM_HUMAN Immunoglobulin heavy constant mu OS=Homo sapiens OX=9606 GN=IGHM PE=1 SV=4									230.64	230.64
K.TKPREEQFN[+2059.735]STFR.V	HexNAc(4)Hex(5)Fuc(1)NeuAc(1)	>sp|P01859|IGHG2_HUMAN Immunoglobulin heavy constant gamma 2 OS=Homo sapiens OX=9606 GN=IGHG2 PE=1 SV=2	230.61									230.61
K.PREEQFN[+1647.613]STFR.V	HexNAc(5)Hex(3)Fuc(1)	>sp|P01859|IGHG2_HUMAN Immunoglobulin heavy constant gamma 2 OS=Homo sapiens OX=9606 GN=IGHG2 PE=1 SV=2				230.51				200.5		230.51
K.TKPREEQFN[+1897.682]STFR.V	HexNAc(4)Hex(4)Fuc(1)NeuAc(1)	>sp|P01859|IGHG2_HUMAN Immunoglobulin heavy constant gamma 2 OS=Homo sapiens OX=9606 GN=IGHG2 PE=1 SV=2	228.45	211.56								228.45
R.EEQYN[+1971.719]STYR.V	HexNAc(5)Hex(5)Fuc(1)	>sp|P01857|IGHG1_HUMAN Immunoglobulin heavy constant gamma 1 OS=Homo sapiens OX=9606 GN=IGHG1 PE=1 SV=1							211	210.68	226.35	226.35
K.M[+15.995]DGASN[+2245.799]VTC[+57.021]INSR.W	HexNAc(5)Hex(4)NeuAc(2)	>sp|P08603|CFAH_HUMAN Complement factor H OS=Homo sapiens OX=9606 GN=CFH PE=1 SV=4	219.62	222.18	219.55	206.12			225.72			225.72
K.DQYVEPEN[+1054.370]VTIQC[+57.021]DSGYGVVGPQSITC[+57.021]SGN[+2805.994]R.T	HexNAc(2)Hex(4),HexNAc(6)Hex(8)NeuAc(1)	>sp|P04003|C4BPA_HUMAN C4b-binding protein alpha chain OS=Homo sapiens OX=9606 GN=C4BPA PE=1 SV=2							225.62			225.62
K.KKEDALN[+3155.132]ETR.E	HexNAc(7)Hex(8)Fuc(1)NeuAc(1)	>sp|P10909|CLUS_HUMAN Clusterin OS=Homo sapiens OX=9606 GN=CLU PE=1 SV=1		225.41								225.41
K.THTN[+1378.476]ISESHPN[+2586.920]ATFSAVGEASIC[+57.021]EDDWNSGER.F	HexNAc(2)Hex(6),HexNAc(5)Hex(7)Fuc(1)NeuAc(1)	>sp|P01871|IGHM_HUMAN Immunoglobulin heavy constant mu OS=Homo sapiens OX=9606 GN=IGHM PE=1 SV=4	214.06	225.23								225.23
K.EVFVHPN[+2861.000]YSK.S	HexNAc(5)Hex(6)NeuAc(3)	>sp|P04070|PROC_HUMAN Vitamin K-dependent protein C OS=Homo sapiens OX=9606 GN=PROC PE=1 SV=1				224.69						224.69
R.FSDGLESN[+2026.687]SSTQFEVKK.Y	HexNAc(2)Hex(10)	>sp|P0C0L4|CO4A_HUMAN Complement C4-A OS=Homo sapiens OX=9606 GN=C4A PE=1 SV=2				222.06						222.06
K.TLFC[+57.021]N[+2569.905]ASK.E	HexNAc(5)Hex(6)NeuAc(2)	>sp|P20851|C4BPB_HUMAN C4b-binding protein beta chain OS=Homo sapiens OX=9606 GN=C4BPB PE=1 SV=1							221.47			221.47
K.TPLTAN[+1768.640]ITK.S	HexNAc(4)Hex(5)Fuc(1)	>sp|P01877|IGHA2_HUMAN Immunoglobulin heavy constant alpha 2 OS=Homo sapiens OX=9606 GN=IGHA2 PE=1 SV=4							219.52			219.52
K.STGKPTLYN[+1864.634]VSLVMSDTAGTC[+57.021]Y.-	HexNAc(2)Hex(9)	>sp|P01871|IGHM_HUMAN Immunoglobulin heavy constant mu OS=Homo sapiens OX=9606 GN=IGHM PE=1 SV=4					219.18					219.18
K.NN[+2569.905]ATVHEQVGGPSLTSDLQAQSK.G	HexNAc(5)Hex(6)NeuAc(2)	>sp|P04004|VTNC_HUMAN Vitronectin OS=Homo sapiens OX=9606 GN=VTN PE=1 SV=1							208.58		219.11	219.11
K.C[+57.021]ILHWFAN[+3009.074]WSGPQR.E	HexNAc(7)Hex(8)NeuAc(1)	>sp|Q9NWQ9|CN119_HUMAN Uncharacterized protein C14orf119 OS=Homo sapiens OX=9606 GN=C14orf119 PE=1 SV=1					218.84					218.84
K.TKPREEQYN[+1809.666]STFR.V	HexNAc(5)Hex(4)Fuc(1)	>sp|P01860|IGHG3_HUMAN Immunoglobulin heavy constant gamma 3 OS=Homo sapiens OX=9606 GN=IGHG3 PE=1 SV=2	217.44									217.44
R.ISEEN[+2861.000]ETTC[+57.021]YMGK.W	HexNAc(5)Hex(6)NeuAc(3)	>sp|P08603|CFAH_HUMAN Complement factor H OS=Homo sapiens OX=9606 GN=CFH PE=1 SV=4							216.18			216.18
K.NN[+2878.015]ATVHEQVGGPSLTSDLQAQSK.G	HexNAc(5)Hex(7)Fuc(1)NeuAc(2)	>sp|P04004|VTNC_HUMAN Vitronectin OS=Homo sapiens OX=9606 GN=VTN PE=1 SV=1							216.17	200.01		216.17
R.C[+57.021]N[+1622.582]YSIR.V	HexNAc(4)Hex(5)	>sp|P00736|C1R_HUMAN Complement C1r subcomponent OS=Homo sapiens OX=9606 GN=C1R PE=1 SV=2									212.46	212.46
K.THTN[+1362.481]ISESHPN[+1825.661]ATFSAVGEASIC[+57.021]EDDWNSGER.F	HexNAc(2)Hex(5)Fuc(1),HexNAc(5)Hex(5)	>sp|P01871|IGHM_HUMAN Immunoglobulin heavy constant mu OS=Homo sapiens OX=9606 GN=IGHM PE=1 SV=4								210.38		210.38
R.GLTFQQN[+2407.852]ASSMC[+57.021]VPDQDTAIR.V	HexNAc(5)Hex(5)NeuAc(2)	>sp|P01871|IGHM_HUMAN Immunoglobulin heavy constant mu OS=Homo sapiens OX=9606 GN=IGHM PE=1 SV=4								208.95		208.95
R.GLTFQQN[+2262.814]ASSMC[+57.021]VPDQDTAIR.V	HexNAc(5)Hex(5)Fuc(1)NeuAc(1)	>sp|P01871|IGHM_HUMAN Immunoglobulin heavy constant mu OS=Homo sapiens OX=9606 GN=IGHM PE=1 SV=4							208.5			208.5
R.EEQYN[+1622.582]STYR.V	HexNAc(4)Hex(5)	>sp|P0DOX5|IGG1_HUMAN Immunoglobulin gamma-1 heavy chain OS=Homo sapiens OX=9606 PE=1 SV=2				208.45						208.45
K.NN[+3009.074]ATVHEQVGGPSLTSDLQAQSK.G	HexNAc(7)Hex(8)NeuAc(1)	>sp|P04004|VTNC_HUMAN Vitronectin OS=Homo sapiens OX=9606 GN=VTN PE=1 SV=1								208.05		208.05
K.AAIPSALDTN[+1378.476]SSK.S	HexNAc(2)Hex(6)	>sp|Q08380|LG3BP_HUMAN Galectin-3-binding protein OS=Homo sapiens OX=9606 GN=LGALS3BP PE=1 SV=1					208.03					208.03
R.NIN[+3007.058]YTER.G	HexNAc(5)Hex(6)Fuc(1)NeuAc(3)	>sp|P80108|PHLD_HUMAN Phosphatidylinositol-glycan-specific phospholipase D OS=Homo sapiens OX=9606 GN=GPLD1 PE=1 SV=3	207.42									207.42
R.GHVN[+3007.058]ITR.S	HexNAc(5)Hex(6)Fuc(1)NeuAc(3)	>sp|P00734|THRB_HUMAN Prothrombin OS=Homo sapiens OX=9606 GN=F2 PE=1 SV=2		207.19								207.19
K.HAN[+3007.058]WTLTPLK.S	HexNAc(5)Hex(6)Fuc(1)NeuAc(3)	>sp|P27169|PON1_HUMAN Serum paraoxonase/arylesterase 1 OS=Homo sapiens OX=9606 GN=PON1 PE=1 SV=3							206.74			206.74
K.TKPREEQYN[+1460.529]STYR.V	HexNAc(4)Hex(4)	>sp|P01857|IGHG1_HUMAN Immunoglobulin heavy constant gamma 1 OS=Homo sapiens OX=9606 GN=IGHG1 PE=1 SV=1									206.71	206.71
K.DQYVEPEN[+1946.687]VTIQC[+57.021]DSGYGVVGPQSITC[+57.021]SGN[+2245.799]R.T	HexNAc(4)Hex(7),HexNAc(5)Hex(4)NeuAc(2)	>sp|P04003|C4BPA_HUMAN C4b-binding protein alpha chain OS=Homo sapiens OX=9606 GN=C4BPA PE=1 SV=2									206.65	206.65
K.DQYVEPEN[+1548.545]VTIQC[+57.021]DSGYGVVGPQSITC[+57.021]SGN[+2643.941]R.T	HexNAc(3)Hex(4)NeuAc(1),HexNAc(6)Hex(7)NeuAc(1)	>sp|P04003|C4BPA_HUMAN C4b-binding protein alpha chain OS=Homo sapiens OX=9606 GN=C4BPA PE=1 SV=2								206.57		206.57
K.TKPREEQYN[+1622.582]STYR.V	HexNAc(4)Hex(5)	>sp|P01857|IGHG1_HUMAN Immunoglobulin heavy constant gamma 1 OS=Homo sapiens OX=9606 GN=IGHG1 PE=1 SV=1			205.84							205.84
R.GTAGNALM[+15.995]DGASQLMGEN[+1954.704]R.T	HexNAc(5)Hex(4)NeuAc(1)	>sp|P02675|FIBB_HUMAN Fibrinogen beta chain OS=Homo sapiens OX=9606 GN=FGB PE=1 SV=2						205.44				205.44
K.TVLTPATNHMGN[+1702.581]VTFTIPANR.E	HexNAc(2)Hex(8)	>sp|P01024|CO3_HUMAN Complement C3 OS=Homo sapiens OX=9606 GN=C3 PE=1 SV=2					204.9					204.9
K.AAIPSALDTN[+2861.000]SSK.S	HexNAc(5)Hex(6)NeuAc(3)	>sp|Q08380|LG3BP_HUMAN Galectin-3-binding protein OS=Homo sapiens OX=9606 GN=LGALS3BP PE=1 SV=1		200.16								200.16
